# Supplementary material for: The oral cancer microbiome contains tumor space–specific and clinicopathology-specific bacteria
Source: Front Cell Infect Microbiol. 2022 Dec 27;12:942328. doi: 10.3389/fcimb.2022.942328 (PMC9831678; doi:10.3389/fcimb.2022.942328)
Supplement: Supplementary Table 2 — The table of OTUs for 27 patients and 85 specimens. [file Table_2.xlsx]

## Sheet: Supplement Table 2 ASVs
#OTUID	CWH1	CWH2	CYQ1	CYQ2	CYQ3	CYQ4	DGC1	DGC3	DGC4	FBDED1	FBDED2	HJC1	HJC2	HPY1	HPY2	HPY3	HSJ1	HSJ2	HSJ3	HSJ4	JYC1	JYC3	JYC4	JYC5	LHM1	LHM3	LHM4	LWB1	LWB3	LWB4	LWB5	LWF1	LWF2	LWF3	LWF4	LXF1	LXF2	LXF3	LZY1	LZY2	LZY3	LZY4	MTN1	MTN3	MTN4	MTN5	RFJ1	RFJ3	RFJ5
ASV_1	665	436	6742	4426	657	9369	72420	4058	13155	3370	3425	4208	333	1739	2255	5964	4809	1480	6135	4307	31737	813	997	731	20104	4520	19220	14021	1405	1999	2005	7528	31299	7347	8070	2911	4690	1484	13722	562	14013	16531	43984	16453	19106	13677	13375	11492	19141
ASV_2	5152	1903	546	2453	97	1770	45932	1707	9387	7441	11537	3442	26	4	0	4	3137	4154	9317	8231	18111	266	683	162	2370	203	1418	4793	1052	1443	326	5523	543	1085	1104	5337	6330	3304	2258	57	2964	793	20514	13883	27948	11692	99488	2418	782
ASV_4	2847	3992	380	651	45	194	2255	264	776	2032	1592	315	1429	83	107	383	3586	506	1087	427	42436	1328	5275	2749	6331	815	6456	5707	205	5002	77	1134	5357	2228	2774	708	1295	99	883	316	454	189	14263	537	310	442	3940	2487	6665
ASV_3	244	17	58	80	0	2	19051	436	2098	16	36	1845	402	0	18	85	140	72	1	1	2042	345	192	202	1069	175	481	1838	502	507	755	36	17	20	391	1882	3676	128	3	1	2	2	58966	11168	12369	9414	12734	1782	3582
ASV_6	18	9	2666	6055	15286	338	5940	2308	6099	87	419	282	19555	16	571	198	2258	6213	468	247	46440	7591	3811	6873	1070	623	1199	9675	3285	18378	1364	57	270	6434	3600	133	79	3	225	3	16	5	5114	833	590	914	1004	926	422
ASV_5	1282	649	42	75	4	0	3465	229	626	3	7	195	63	4	1	124	1209	1193	0	2	43965	10599	352	193	2534	230	1525	1652	29786	2045	60963	16	78	7589	2648	448	434	7	313	17	51	16	1871	437	601	397	1226	2631	1770
ASV_8	11	3	1750	487	83	2160	2897	683	733	378	1501	1327	283	68	9	20	316	45	197	776	22	416	3	14	245	303	389	3417	2840	3760	1771	230	613	1144	949	2226	2197	2774	186	11	339	131	10134	12326	27668	8606	4177	579	1400
ASV_7	33	4	92	241	0	4	351	2350	280	48	14	30	29	6	2	672	46	819	0	34	515	7436	1973	8730	72	23	292	1154	56	499	14	75	311	85	169	0	0	0	464	177	12	4	71	99	181	63	161	152	792
ASV_11	8958	10318	1196	526	62	900	9825	863	2358	1794	1772	594	103	90	141	391	1861	2707	2135	1084	2517	1588	920	3010	1019	421	1547	346	97	105	21	7556	388	155	549	761	3138	338	1696	20	747	493	4229	2892	4501	2615	17990	834	1886
ASV_9	87	11	155	18	110	995	4281	1135	1519	136	71	171	12	142	32	104	18	0	235	347	114	30	34	29	264	183	337	4036	753	642	118	182	8	0	3	73	21	122	2106	238	1383	1341	624	1008	454	731	2484	59	178
ASV_16	163	60	186	961	13929	314	860	1673	2684	54	19	21	7	50	16	228	46	2	0	4	79	38	35	36	1472	283	892	9688	910	3904	93	137	62	1072	3693	341	102	1984	290	11	9	2	377	822	558	446	573	2740	2398
ASV_19	30	2	779	9	187	1608	100	120	41	72	216	7767	12	911	7	615	331	1	515	2036	1384	788	1203	634	481	107	446	20698	39	232	23	6348	47	351	94	1684	215	505	1017	1625	1475	3860	124	284	489	119	3519	78	476
ASV_13	50	4	3877	4520	304	2713	535	338	366	113	430	1290	6912	30	224	141	638	2103	1258	670	9	310	8	15	226	379	529	3898	1358	2796	1353	405	49	6	9	86	209	61	37	2	14	26	3488	1922	2023	1287	611	327	974
ASV_14	2	0	1001	7	63	2719	128	120	139	133	215	564	4	0	0	5	124	0	86	745	323	296	554	410	97	49	124	29405	65	350	14	0	0	6	4	3019	439	2311	108	352	398	205	256	671	2846	348	70	28	152
ASV_17	664	150	1029	48	5334	219	1409	6159	4894	175	32	133	1	69	232	661	183	605	0	34	18	247	6	8	796	626	1473	3615	1178	5355	1092	382	251	850	1720	72	47	4	568	42	18	32	748	701	664	578	1364	9735	26058
ASV_10	0	0	0	0	0	0	330	281	336	0	0	0	0	0	0	0	0	0	0	0	28	8800	11	7	165	211	310	824	35044	1206	54287	0	0	0	0	0	0	0	0	0	0	0	538	491	558	369	461	344	1003
ASV_12	5309	17107	1519	440	44	1238	187	13	40	4747	838	1096	741	0	1	10	327	2971	1758	415	124	5	10	11	135	6	27	686	29	83	19	37	0	3	1	530	838	6	341	12	14	5	189	32	97	46	389	3517	427
ASV_15	0	0	262	51	26	294	675	54	149	0	0	22	9	1	28	910	580	0	270	131	513	50	30	21	45726	702	1554	9734	1045	13667	163	77	4	0	0	0	0	0	0	0	0	0	2775	1353	1265	800	1667	2113	437
ASV_20	25	6	113	141	888	174	101	694	1402	28	71	25	50	619	1379	195	53	302	529	182	168	8905	6251	15120	328	1018	2245	890	425	2871	113	32	31	702	549	61	31	77	7	0	13	7	57	330	349	403	144	531	1607
ASV_21	217	17	141	21	0	253	2571	560	1030	370	914	108	19	0	0	6	447	323	351	768	6487	307	2169	174	73	29	262	604	69	587	9	58	31	296	492	89	176	91	45	1	267	784	2228	8554	8633	4292	21322	972	706
ASV_18	1	0	32	1	0	0	86	71	166	1	0	2	0	82	113	20	1	0	1	1	56	112	80	104	911	50	622	350	86	202	14	1	2	6	9	1	2	2	0	0	0	0	655	92	59	77	22	14	42
ASV_26	247	77	145	195	21	271	1030	1073	1536	0	0	109	630	16	3	111	116	216	158	53	11	139	8	7	275	171	463	1431	605	564	677	220	302	179	270	60	136	27	297	17	459	389	421	333	415	250	10528	5727	24022
ASV_28	901	894	1642	3054	6	85	21015	81	427	4	14	498	789	30	163	1755	8136	5595	101	23	322	54	13	31	131	23	75	148	76	66	128	2	0	4	42	2171	4015	76	1	0	0	0	386	94	143	86	4259	369	517
ASV_29	297	113	310	2109	757	52	1724	320	871	247	88	20	7	22	17	22	3131	3966	246	214	57	25	97	44	108	323	2221	1267	83	2495	15	19	36	112	220	159	223	36	266	19	51	16	2286	2510	13202	1487	201	1846	2178
ASV_22	20	4	31	0	0	12	231	418	1273	7	1	0	0	47	12	79	5	0	0	215	47	15	28	26	43	11	56	151	87	375	34	11	31	20	32	0	0	0	0	0	0	0	76	41	69	29	131	744	1741
ASV_53	866	185	1237	462	16	609	83	83	55	556	255	340	372	714	1464	1731	662	773	1181	588	5	21	0	1	182	148	106	593	274	688	94	2000	1352	1291	3199	250	514	97	565	23	877	617	452	75	41	55	123	65	227
ASV_23	2042	263	7	6	0	40	600	43	337	20	2	164	77	0	0	11	29	14	0	10	214	39	47	40	11496	54	128	15212	108	1512	49	1	1	3	0	90	106	2	202	5	4	24	7152	196	218	144	626	464	119
ASV_25	94	17	96	10	28	429	210	72	88	533	127	157	59	0	0	3	17	4	0	0	589	149	1137	223	15937	116	577	17937	83	376	27	0	10	0	0	6	39	0	0	0	0	0	2583	163	55	68	172	207	187
ASV_35	461	697	536	266	66	893	2699	210	674	863	1140	217	67	193	7	288	966	68	2800	833	2550	1292	1405	2107	959	1148	2811	690	36	126	25	1087	42	66	65	133	1060	76	783	185	1260	604	1137	2427	2308	2029	1908	631	521
ASV_36	62	3	1100	41	87	2221	755	48	38	4139	4137	256	33	22	5	98	468	1	820	4854	151	86	252	120	183	49	210	1974	179	467	62	170	35	1561	465	879	280	767	84	778	105	196	415	4379	6613	2321	2093	27	376
ASV_46	34	3	637	14	8	279	2542	3495	4058	85	20	133	9	1497	1680	519	86	80	34	50	4	110	3	3	1363	5071	6849	831	432	264	554	85	378	164	200	74	9	19	77	6	64	139	740	248	273	179	285	170	608
ASV_31	0	0	0	0	0	0	330	203	207	0	0	37	708	0	0	0	211	133	120	18	40	2	23	8	2541	14796	6690	2268	135	514	44	1	0	0	0	0	0	0	0	0	0	0	151	136	127	110	3061	379	2200
ASV_39	2	0	12	3	19	844	109	53	41	112	1168	77	1	13	0	7	66	1	1195	1579	356	120	6189	162	1056	65	7781	5282	11	144	15	0	0	0	0	7	23	28	657	1630	1764	1365	441	115	30	74	142	51	142
ASV_24	168	1	126	33	0	17	242	2202	217	0	0	6	24	0	0	2	11	193	0	1	414	7628	1974	9111	35	22	179	1740	81	695	27	33	112	193	221	0	0	0	3	1	0	1	28	41	75	38	64	70	302
ASV_37	366	216	6	0	0	6	2653	309	834	36	53	33	29	0	1	31	200	367	574	753	433	35	163	87	1784	209	811	189	24	75	5	1048	179	18	198	270	205	9	513	12	284	128	6575	7129	8397	6102	2449	256	349
ASV_27	15	4	25	0	3	33	101	4745	893	39	2	317	0	66	15	56	5	0	20	12	292	11448	7976	13974	314	54	159	425	166	401	61	9	8	64	45	37	4	126	129	97	114	151	112	73	85	68	99	67	635
ASV_33	4	0	0	1	0	0	92	50	50	10	1	429	65	0	0	50	26	5	0	0	10288	3720	15430	3160	399	63	518	2052	36	165	23	22	8	32	12	14	4	0	102	773	67	40	79	68	106	38	135	37	132
ASV_47	50	3	75	585	32	37	408	525	928	143	323	5	33	2542	4072	1632	11	31	170	33	107	84	178	126	257	7499	2406	1035	498	548	67	52	9	9	57	31	13	2	102	19	78	22	106	427	451	300	844	658	4764
ASV_42	30	4	211	375	1189	849	150	120	136	349	574	42	218	14	12	15	605	474	178	176	342	1596	1805	1741	371	1060	6339	1088	116	718	65	31	13	500	609	47	78	5	119	3	39	15	498	631	249	578	434	2422	8262
ASV_30	24	6	8	20	0	1	809	715	1175	15	4	17	10	3	29	37	32	47	94	13	11	108	3	4	1124	442	2368	1554	837	1648	657	75	17	1	4	8	21	8	26	9	31	34	5329	5189	2077	4793	1776	376	1007
ASV_41	545	159	10	1	0	14	51	37	24	186	22	62	2	8	6	1457	0	0	0	0	69	32	42	20	2982	58	410	166	117	1884	7	141	110	271	903	33	4	0	46	13	5	1	99	74	80	38	175	31	117
ASV_44	378	121	57	7	0	6	107	430	1293	732	1519	57	15	1	0	106	13	3	0	0	3	4	8	6	145	11	91	329	267	1156	30	245	140	106	180	33	9	0	402	4	6	4	31	29	25	8	41	4288	7114
ASV_40	1	1	41	67	7	16	391	1253	479	11	14	7	0	57	62	28	4	43	5	14	795	4045	5307	9289	562	350	1263	1075	169	872	52	12	9	79	31	10	6	2	47	343	91	8	167	31	27	43	165	456	347
ASV_32	0	0	5	0	0	0	32	52	12	15	28	8	0	7	1	4	59	0	0	7	9125	6045	19039	3555	46	27	201	577	23	56	1	1	1	4	15	1	4	0	11	6	3	10	42	17	54	22	36	9	73
ASV_51	189	65	519	604	8	88	772	1220	1262	325	188	21	452	13	17	403	58	130	358	83	52	54	255	111	314	1253	1172	560	241	755	38	143	55	274	139	144	89	141	207	7	125	88	435	1611	1919	871	757	2382	3428
ASV_38	16	0	329	799	13	18	310	4343	409	0	0	12	64	0	0	0	0	0	0	0	65	316	198	288	20	2	29	901	61	497	19	17	29	596	499	0	0	0	160	55	10	1	17	26	51	13	976	3016	17275
ASV_34	0	0	4	1	0	0	40	125	15	0	1	6	0	0	0	1	0	0	0	0	117	384	343	415	15	3	16	223	11	43	4	0	0	0	0	0	0	0	11	4	1	0	25	32	87	10	42	24	198
ASV_57	0	0	11	1	0	12	546	148	133	1351	91	10	0	28	2	33	47	1	0	11	15	4	15	4	4992	111	1575	784	175	130	29	20	70	35	32	43	74	2	977	66	1028	771	2558	2093	4297	1529	1389	26	47
ASV_43	57	8	13	6	0	26	70	143	276	15	9	7	60	891	290	259	4	1	0	0	60	149	204	230	587	176	361	272	62	553	14	12	35	40	24	16	9	4	0	0	0	0	145	252	315	186	119	2052	1830
ASV_60	0	0	266	152	1880	27	62	243	651	7	1	22	3	380	770	493	7	67	0	0	330	3225	1314	4768	287	67	91	630	165	482	36	7	6	993	377	14	5	59	130	4	22	2	111	44	53	25	108	108	332
ASV_59	276	37	67	2	0	3	578	198	336	77	10	11	1	87	161	636	0	0	0	0	74	177	181	185	98	120	51	977	101	1374	8	36	9	47	83	97	14	527	446	20	9	1	93	147	90	64	66	22	99
ASV_45	0	0	6	9	0	9	4884	9284	13967	0	0	4	0	0	0	0	0	0	0	0	22	3	7	4	81	91	81	217	77	132	15	23	131	322	92	25	3	0	0	0	0	0	154	90	88	54	104	13	59
ASV_64	92	13	50	273	27	564	106	189	336	21	65	109	4	68	0	175	20	20	145	1293	181	90	8909	191	28	26	60	559	48	74	18	92	13	56	36	136	36	167	678	88	117	1021	95	125	224	63	206	63	94
ASV_54	0	0	17	18	1757	22	184	472	594	7	6	2	0	0	0	25	0	0	0	0	36	35	73	47	156	31	62	304	59	197	5	0	0	0	0	2	0	0	0	0	0	0	44	54	78	41	90	23	52
ASV_55	5	0	6	0	0	0	50	8	5	143	8	0	0	1	1	373	17	0	0	0	36	103	82	107	68	3	52	307	19	26	6	2	1	0	0	72	14	2	27	1	2	0	109	17	28	5	19	8	38
ASV_66	586	2346	31	3	0	2	1418	438	1598	1512	1860	307	1134	14	2	57	151	31	119	159	971	327	200	229	237	2056	250	879	30	114	5	263	564	210	531	436	771	162	32	0	1	0	656	514	586	446	734	200	76
ASV_49	0	0	47	2	0	24	147	122	222	4	3	34	0	37	3	7	0	0	0	0	1136	7316	7834	5832	36	9	56	325	38	51	7	0	0	0	0	5	1	1	23	9	13	35	116	969	2258	622	66	13	128
ASV_48	0	0	0	0	0	0	190	24	82	0	0	0	0	0	0	0	0	0	0	0	41	45	34	28	54	10	86	75	25	45	6	0	0	0	0	0	0	0	0	0	0	0	58	34	35	37	70	109	57
ASV_50	0	0	267	386	37	474	18451	4215	4490	0	0	6	17	0	0	6	0	0	0	0	22	0	9	2	41	41	47	95	19	27	7	0	0	0	0	0	0	0	217	2	48	7	102	84	69	57	86	5	34
ASV_56	29	1	109	5	0	11	111	1788	3520	15	3	4	0	9	27	17	3	0	0	0	73	81	113	175	246	156	1067	397	160	929	48	38	90	281	443	5	6	0	38	2	0	0	130	57	51	32	83	259	195
ASV_68	6	0	139	15	16	417	22	34	20	23	9	326	1	537	7	156	44	0	120	177	55	81	80	101	414	22	283	1326	4	77	1	0	0	0	0	982	170	4123	1421	1806	994	1609	63	28	25	16	177	3	43
ASV_52	0	0	0	0	0	0	61	85	77	0	0	0	0	0	0	0	0	0	0	0	1	2338	1	2	42	61	80	207	8963	363	13702	0	0	0	0	0	0	0	0	0	0	0	136	111	171	69	132	110	212
ASV_103	211	31	1065	41	13	240	15	8	12	34	27	622	0	7195	4221	843	190	1	119	1396	4	20	10	10	41	3	16	207	25	131	6	44	186	383	671	246	216	20	11	2	0	0	30	119	31	76	5	3	3
ASV_63	0	0	23	4	0	3	77	34	28	25	1	4	0	0	0	31	1	0	0	0	51	102	100	119	15	6	23	189	16	163	3	141	111	99	163	64	26	1	0	0	0	1	18	16	36	13	17	12	46
ASV_58	0	0	0	0	0	0	16	17	45	5	2	0	0	0	2	0	0	0	0	0	19	57	25	22	334	26	257	1158	511	1833	92	0	1	0	0	0	0	0	0	0	0	0	33	16	20	4	17	12	23
ASV_65	192	35	43	673	21	93	190	1416	3423	24	23	36	21	20	0	153	30	104	39	212	30	35	119	59	11	41	30	40	6	20	11	16	15	957	616	78	32	1110	121	5	9	15	69	422	309	121	64	76	78
ASV_67	6	0	153	10	0	21	563	335	418	18	0	5	0	206	452	236	5	1	0	7	241	3720	763	4988	870	218	238	1472	344	442	31	41	30	98	153	8	21	0	0	0	0	0	190	24	19	36	360	791	3535
ASV_62	533	104	0	0	0	0	20	137	210	2	0	12	0	0	0	0	0	0	0	0	4	1	4	1	13	0	6	768	104	165	12	0	0	0	0	0	0	0	160	0	0	0	14	6	5	6	45	97	91
ASV_73	0	0	0	0	0	0	65	9	29	0	0	0	0	0	0	0	0	0	0	0	58	10	10	7	47	14	32	54	21	19	10	0	0	0	0	0	0	0	0	0	0	0	69	25	45	17	148	15424	99
ASV_61	44	116	0	0	0	0	187	12	51	0	0	6	0	0	0	0	19	0	0	21	118	13	11	11	122	7	21	110	70	67	33	2	0	0	0	0	1	1	0	0	0	0	323	88	125	52	284	20074	400
ASV_77	49	4	97	0	50	331	28	23	55	62	7	252	0	551	5	342	11	0	0	44	56	54	105	57	21	17	37	816	27	29	5	2	0	0	0	578	63	781	863	758	1981	943	37	462	150	266	70	14	61
ASV_135	70	8	564	46	3	107	248	200	67	49	43	192	61	67	344	497	1033	1733	3492	1363	0	6	0	0	65	11	24	483	38	275	39	316	148	353	947	242	232	119	111	1	59	47	226	47	33	36	215	74	209
ASV_72	0	0	8	2	1	2	18	16	3	84	15	18	0	4	0	8	8	0	0	0	3078	1987	6676	1178	22	16	128	1509	72	126	18	0	0	0	0	92	104	18	264	833	655	370	5	44	46	21	9	4	22
ASV_86	40	10	37	17	35	716	121	34	42	285	793	97	0	17	0	35	62	4	191	569	166	53	108	72	112	35	136	1113	13	41	10	2	0	0	0	86	104	52	241	308	582	555	409	247	49	200	245	59	51
ASV_71	8	0	24	432	12	9	24	69	37	13	7	33	234	0	0	11	35	347	27	8	26	27	56	44	212	8195	5485	91	44	27	13	0	1	0	0	4	1	1	0	0	1	0	125	57	34	70	131	162	394
ASV_70	15	1	6	0	0	0	168	526	179	1	0	5	1	2	26	13	15	8	1	0	2	33	5	1	703	314	412	786	152	259	194	17	8	1	13	3	7	0	5	0	0	4	483	117	94	102	389	422	999
ASV_79	3	2	26	19	880	107	22	181	221	13	146	35	3	133	177	94	199	48	75	120	181	1512	5266	3952	17	11	108	68	24	40	14	6	2	53	54	96	43	63	84	19	118	79	29	94	81	78	106	18	220
ASV_74	0	0	0	0	0	0	16	50	26	6	1	2	0	1164	487	138	2	0	0	0	177	2311	699	4690	146	3367	1548	139	95	248	11	2	8	24	41	0	0	0	0	0	0	0	20	79	28	36	19	29	44
ASV_102	108	33	49	274	0	21	112	8	21	896	1006	70	1045	1	0	2	46	9	0	27	62	8	4	1	998	14	150	461	45	1112	28	13	8	10	10	65	26	3	2	0	6	5	2748	977	469	458	169	419	42
ASV_100	21	0	79	2	0	8	35	20	8	10	4	4	0	950	2183	689	51	0	0	0	27	89	82	106	339	16	190	1650	209	171	17	1	4	16	23	84	60	0	97	8	8	0	309	10	31	5	61	24	46
ASV_80	0	0	0	0	5	0	922	165	238	12	1	2	0	54	56	527	3	0	0	0	11	7	3	8	1251	32	1594	1001	229	464	41	3	1	0	0	10	1	0	0	0	0	0	215	59	56	70	179	10	39
ASV_99	13	10	63	10	12	23	147	872	391	12	8	9	2	0	0	4	7	0	0	0	138	88	229	146	570	346	1101	342	47	233	12	50	121	600	627	0	2	0	40	15	29	21	75	12	10	10	487	408	290
ASV_76	0	0	0	0	0	0	15	27	10	0	0	0	0	0	0	0	0	0	0	0	758	6426	880	6728	10	6	16	75	5	17	3	0	0	0	0	0	0	0	0	0	0	0	8	23	15	4	13	8	33
ASV_91	39	7	43	1	4	0	68	170	451	46	48	2	6	188	25	221	5	0	0	0	1	2	6	2	319	54	32	296	34	139	8	42	19	20	27	13	14	0	89	8	2	0	32	35	41	26	34	569	862
ASV_75	8	0	1	0	3	16	20	128	34	1	5	8	0	1	0	9	0	0	0	2	39	130	5374	252	31	3	321	281	130	715	22	1	0	0	0	21	7	41	12	29	34	52	62	232	177	245	16	33	69
ASV_78	0	0	19	6	5	44	582	243	308	396	58	1	0	0	2	23	96	47	166	23	2127	29	609	344	84	17	19	196	158	382	18	461	327	112	746	51	43	1	177	4	938	1204	21	18	27	11	118	81	67
ASV_114	15	0	27	8	9	145	13	6	6	1	0	95	1	1022	5	123	75	0	0	24	135	105	197	115	24	8	30	275	16	31	1	0	1	4	0	0	0	0	1	0	0	0	25	6	25	3	105	5	30
ASV_84	2	2	8	0	0	31	13	44	36	2	0	2	90	0	0	2	7	9	0	0	99	2705	851	5715	28	69	123	84	64	100	7	1	1	0	0	6	1	0	0	0	0	0	32	59	30	41	31	130	70
ASV_85	0	0	0	0	0	0	189	3326	2575	0	0	0	0	377	244	101	0	0	0	0	12	16	71	41	14	22	29	51	23	240	7	3	3	15	11	0	0	0	0	0	0	0	16	26	46	26	79	648	3892
ASV_90	17	4	3	6	0	0	120	1204	203	3	2	0	0	3	6	6	2	0	0	0	38	25	81	49	154	160	184	561	251	265	20	3	1	0	0	0	0	2	3	0	0	0	63	319	84	176	428	588	3424
ASV_124	3	0	284	10	14	702	1	9	0	53	108	3725	3	484	9	50	19	0	0	43	124	50	1445	68	3	0	5	25	0	8	0	0	0	0	6	806	53	1469	303	104	470	971	14	1	20	6	22	2	20
ASV_95	0	0	0	0	0	0	26	15	4	0	0	162	0	471	8	141	0	0	0	0	117	84	109	130	85	13	102	628	3	34	4	0	0	0	0	0	0	0	1	3	1	0	25	3	18	4	11	4	34
ASV_120	30	7	153	36	7	47	37	347	485	18	12	10	0	127	17	97	8	3	0	17	1	0	2	0	28	1	62	103	201	432	14	105	20	109	101	15	12	52	19	1	1	1	27	22	1	18	41	484	1653
ASV_83	6	0	0	0	0	0	32	22	61	0	0	0	0	0	0	2	0	0	0	0	12	33	35	53	17	24	36	32	8	10	6	15	1	7	5	0	0	0	0	0	0	0	19	10	20	8	20	19	53
ASV_69	0	0	0	2	0	0	0	0	0	45	3	1	0	0	0	0	1	0	0	0	1	0	1	1	0	0	0	0	0	0	0	0	0	0	0	6	0	0	137	11662	1327	65	0	1	0	0	0	0	0
ASV_82	0	0	0	0	0	0	7	15	18	0	0	0	0	10	14	6	0	0	0	0	9	3	5	4	1	7	2	11	2	8	2	0	0	0	0	0	0	0	0	0	0	0	9	16	12	5	86	4886	3776
ASV_97	7	7	81	7	9	9	112	192	363	60	7	1	5	0	0	0	2	0	0	0	0	0	10	1	24	28	20	67	6	23	2	75	46	53	97	3	0	0	1	0	0	0	17	22	24	13	56	4470	1882
ASV_106	0	0	19	11	9	126	30	47	46	6	27	7	189	0	1	1	16	79	144	156	208	232	5112	507	36	174	665	138	113	159	14	4	13	87	97	86	41	142	13	4	106	33	28	58	128	48	37	35	95
ASV_87	0	0	0	0	5	4	6	11470	247	2	3	0	0	0	0	1	0	0	0	0	7	3	30	3	7	3	1	17	94	255	28	1	0	0	0	1	2	1	0	0	3	2	11	12	8	17	9	57	18
ASV_89	3	0	42	25	0	4	92	80	43	4	1	10	27	6	27	8	8	40	0	1	0	42	0	1	307	1242	1856	1391	219	319	157	7	3	0	0	1	6	1	1	0	0	2	221	78	71	51	104	46	145
ASV_110	36	3	144	2	0	64	33	31	18	0	2	315	0	260	82	49	19	0	0	1	32	35	32	27	9	27	119	128	20	45	1	1	1	0	0	145	223	545	99	81	277	127	28	36	55	26	2639	13	42
ASV_105	15	0	166	214	1	64	28	6	11	5	0	22	639	25	2	0	39	16	0	23	9	9	24	8	18	2883	4768	81	2	52	4	0	3	15	0	16	47	75	7	2	0	0	67	685	166	521	25	16	29
ASV_88	0	1	0	0	0	0	903	29	81	50	34	0	0	0	0	8	0	0	0	0	141	29	6	14	50	8	21	100	51	27	65	0	0	0	0	5	5	0	0	0	1	0	792	51	45	52	85	36	24
ASV_81	9	72	306	2388	31	64	1163	57	297	0	0	87	2224	0	0	0	59	117	182	136	9	0	2	0	2	1	6	5	0	2	2	0	0	0	0	161	1373	44	0	0	0	0	146	77	32	82	9	1	9
ASV_173	15	0	13	3	191	2141	14	16	10	50	85	74	0	74	5	63	3	0	0	904	9	4	38	2	1	3	9	133	1	43	3	1	1	3	8	235	120	617	94	402	1301	524	20	22	203	12	8	7	19
ASV_92	2	0	0	0	0	0	53	2	14	1	0	10	1	0	0	9	0	0	0	3	55	9	7	10	1485	553	1063	33	12	13	15	0	0	0	0	20	11	1	83	2	0	0	35	11	12	10	29	27	15
ASV_139	22	1	13	0	0	4	348	19	76	1052	827	4	0	4	0	5	13	13	0	7	61	16	28	31	235	131	107	100	5	14	1	8	9	0	4	19	22	7	19	0	1	0	412	1109	268	1046	1214	29	39
ASV_101	22	0	19	58	0	3	12	27	37	6	11	3	14	53	123	53	0	0	0	0	15	13	19	36	239	3920	3126	168	85	156	24	1	4	17	30	2	3	0	14	0	0	0	38	27	19	9	74	269	226
ASV_96	0	0	1	0	0	0	11	9412	188	0	0	0	0	0	0	0	0	0	0	0	15	3	35	2	6	3	25	24	11	48	4	0	5	11	2	0	1	0	0	0	1	0	6	12	4	2	1	270	407
ASV_94	0	0	0	0	0	0	19	47	87	0	0	0	0	1	0	0	0	0	0	0	9	17	61	27	10	21	15	29	3	11	2	0	0	0	0	0	0	0	0	0	0	0	16	37	37	16	35	42	55
ASV_122	24	2	64	15	9	242	143	300	200	6	10	5	1	2	1	17	28	53	742	1028	12	15	62	24	7	26	17	111	5	79	4	15	5	19	20	280	70	443	0	0	0	0	259	573	207	308	63	87	228
ASV_134	0	0	3	0	7	264	5	30	3	0	11	31	1	96	2	107	0	0	0	49	7	4	33	4	3	0	6	187	0	5	2	0	0	0	0	534	34	65	27	2983	778	170	1	4	5	7	3	6	4
ASV_107	15	33	18	40	0	16	54	11	3	104	104	13	20	0	1	11	21	8	0	3	122	43	57	37	485	10	41	1090	184	1639	73	3	3	0	0	11	23	4	31	26	27	42	514	37	17	27	895	223	107
ASV_104	0	0	0	0	0	0	104	40	50	103	105	0	0	0	0	0	0	1	0	0	5	0	4	4	23	27	16	77	7	14	5	0	0	0	0	3	12	1	3	0	0	0	496	4876	699	2770	47	2	15
ASV_109	29	3	4	0	0	3	57	35	66	0	0	105	0	322	143	52	60	1	193	53	7	25	26	27	13	7	6	37	14	18	1	2	12	49	42	0	0	0	0	0	0	0	25	20	36	10	12	7	20
ASV_182	38	14	18	28	0	1	64	17	9	62	79	17	59	0	1	7	31	5	0	2	325	69	474	222	566	32	98	933	4	79	5	19	5	0	1	16	35	5	54	44	23	17	557	15	12	5	210	35	108
ASV_108	4	0	5	0	0	0	20	15	4	10	0	0	0	6	24	129	68	0	0	0	41	44	67	49	1489	1056	3967	276	5	18	0	0	0	0	0	11	3	5	31	0	3	1	187	8	16	2	9	6	15
ASV_146	6	2	50	20	0	18	35	146	221	24	43	1	0	214	30	67	5	4	0	15	0	2	1	1	17	4	49	37	51	138	1	24	6	15	24	4	5	2	11	1	0	0	10	68	6	59	7	102	218
ASV_119	5	0	13	185	9	164	31	35	6	55	63	23	11	0	0	12	15	22	50	0	136	70	262	140	682	22	59	338	6	79	6	5	2	0	0	5	11	0	22	25	31	15	553	158	65	106	302	118	103
ASV_131	5	2	72	21	0	44	55	31	98	86	574	1264	32	0	0	0	69	174	39	15	851	429	1218	609	5	27	43	77	9	21	1	0	2	0	0	34	39	5	0	0	0	0	101	794	269	621	658	13	26
ASV_112	1	0	13	0	0	0	84	33	157	1	0	0	0	1	0	15	1	7	0	3	411	1545	912	4075	17	15	20	73	16	9	7	9	11	85	63	20	10	2	0	0	0	0	22	17	33	15	67	77	183
ASV_128	22	5	367	83	34	415	20	49	85	8	69	0	2	150	798	115	72	71	416	166	3	35	20	40	15	13	31	237	90	1603	18	34	28	809	782	28	47	14	30	0	2	1	44	275	176	177	41	120	70
ASV_125	940	82	42	9	2	53	1575	54	171	94	217	702	57	21	0	1	378	215	255	353	6	11	16	27	2	2	2	57	1	13	0	10	1	109	67	109	121	65	0	0	0	0	42	535	481	250	17	1	19
ASV_115	0	0	0	0	0	0	13	54	94	0	0	0	0	0	0	1	0	0	0	0	15	8	48	27	11	22	49	27	3	23	2	3	1	1	3	0	0	0	0	0	0	0	16	25	45	12	24	27	112
ASV_140	0	0	5	6	0	0	855	165	105	12	3	40	48	0	0	1	0	0	0	0	5	0	0	7	10	10	29	656	59	153	3	0	0	0	0	37	103	4	189	5	32	7	90	92	61	97	33	0	13
ASV_111	12	0	3	0	0	0	6	14	3	0	0	16	0	0	0	1	4	0	0	64	66	66	91	39	35	9	41	2656	692	2692	59	1	1	189	311	2	4	0	42	23	2	1	5	3	39	0	7	0	16
ASV_138	0	0	323	66	0	10	3	5	2	6	1	2	0	0	3	53	28	0	0	0	0	0	2	0	510	20	72	3	0	4	0	386	204	91	82	0	0	0	0	0	0	0	0	2	1	0	133	2021	160
ASV_121	0	0	7	4	1	13	22	17	13	0	0	1	0	0	1	5	0	0	0	1	3	0	1	1	2	6	10	23	0	1	0	100	28	8	2	7	2	0	0	0	0	0	37	58	17	64	13	0	5
ASV_132	9	1	3	8	0	105	33	22	27	34	76	15	5	7	1	2	44	3	398	852	9	10	25	14	14	26	20	190	3	16	1	80	16	0	21	10	2	4	0	0	0	0	189	1241	2773	577	644	16	41
ASV_200	246	34	85	133	3	39	12	22	105	61	80	2	41	824	972	372	24	14	1	196	4	2	10	2	0	8	7	239	86	149	13	67	9	44	42	36	7	23	72	4	14	6	12	16	4	1	63	49	1121
ASV_98	6	1	52	3	7	0	6	10	18	4	22	0	0	0	0	0	125	5	0	8	10	1	8	5	3	4	2	174	3	38	4	24	13	20	92	18	11	5	0	0	0	0	268	60	18	74	802	404	14
ASV_150	18	0	33	6	0	0	278	832	266	0	0	16	0	4	11	195	0	0	0	0	10	33	32	38	266	68	400	537	67	24	6	12	5	158	133	16	15	4	23	1	0	0	221	14	12	18	24	7	13
ASV_113	0	0	0	0	0	0	67	4	28	0	0	2	4	0	0	0	2	0	0	0	56	91	4	0	58	7	16	206	7190	231	405	0	0	0	0	0	0	0	0	0	0	0	65	28	37	28	98	90	19
ASV_118	199	46	0	0	0	0	8	33	49	215	377	27	8	763	108	216	6	0	0	0	2	0	0	0	81	16	75	400	77	234	4	78	45	17	38	12	5	0	3	1	0	0	8	5	4	1	5	30	28
ASV_116	0	0	7	0	0	2	74	51	38	10	19	8	0	0	1	0	7	0	0	0	7	0	8	2	17	16	42	123	7	15	6	5	4	0	3	6	2	15	0	0	0	0	43	38	64	14	828	8	51
ASV_93	0	0	52	2	0	1	0	2	0	0	0	0	0	4760	2661	549	0	0	0	0	2	0	5	2	48	5	115	5	0	2	0	0	0	0	0	0	0	0	0	0	0	0	33	0	0	0	7	0	1
ASV_143	83	214	73	76	0	152	111	15	111	326	205	53	1	4	1	4	65	87	195	68	111	19	76	19	133	49	138	89	24	45	1	20	40	52	458	194	312	102	40	1	33	26	338	83	54	52	215	206	59
ASV_129	0	0	9	0	0	7	6	11	3	65	34	11	0	0	0	0	3	0	0	2	44	21	65	38	14	12	12	81	6	7	1	2	1	1	0	11	6	6	0	10	0	0	88	199	987	78	129	7	41
ASV_186	0	0	32	0	0	5	110	14	0	2	5	40	0	8	0	0	23	1	0	0	85	74	92	79	14	6	13	686	7	18	4	0	0	0	0	101	13	61	1	5	1	3	48	18	60	4	10	2	22
ASV_168	91	171	6	36	0	1	94	16	82	53	33	74	2	0	0	17	298	152	65	11	2199	17	54	45	56	75	550	169	4	6	1	0	2	4	6	40	119	1	77	0	26	5	82	42	18	19	25	10	13
ASV_169	0	0	55	4	52	374	33	47	54	2	0	94	0	695	0	205	5	1	140	236	10	11	16	11	6	12	7	120	12	11	3	0	0	0	0	71	3	629	88	14	90	71	17	186	58	117	923	7	60
ASV_141	1	11	0	0	0	0	16	1103	1343	5	1	0	0	0	0	1	0	0	0	0	10	11	46	13	2	2	17	38	52	1064	5	10	22	24	6	0	2	0	10	2	2	2	9	7	10	1	8	619	1001
ASV_133	0	0	0	0	0	0	3	33	21	0	0	4	0	0	0	0	5	0	0	58	40	6	6469	22	6	3	30	26	0	10	1	0	0	0	0	55	8	86	0	0	0	0	23	212	77	102	7	2	16
ASV_123	0	0	0	0	0	0	10	47	991	0	0	0	0	0	0	0	0	0	0	0	12	88	46	37	39	6	1267	30	30	391	6	0	0	0	0	0	0	0	0	0	0	0	26	70	8	331	15	206	32
ASV_153	1	2	20	21	270	50	11	79	217	10	31	5	54	70	31	7	2	46	25	37	20	14	31	28	6	26	466	37	86	271	14	7	32	21	71	22	3	26	3	1	2	0	19	29	16	13	20	878	357
ASV_215	8	10	241	131	2	16	49	28	176	21	28	2	3	572	202	346	16	8	71	15	0	2	2	0	0	5	9	83	30	143	5	53	88	35	64	30	15	0	7	0	1	2	4	9	7	16	23	162	453
ASV_142	15	4	27	1	0	0	9	26	220	18	5	11	0	0	2	36	1	0	0	0	13	21	23	48	12	17	17	40	4	169	3	6	7	0	7	3	4	0	0	0	0	0	19	13	7	5	14	17	44
ASV_152	2	0	61	1	0	4	217	206	549	0	0	4	1	2	2	1	0	0	0	0	21	400	146	736	15	5	8	133	25	67	1	2	0	1	0	11	4	45	82	2	0	2	39	683	177	443	22	7	25
ASV_147	1	0	0	0	0	0	112	150	186	0	1	4	15	0	8	42	4	1	0	0	5	0	1	2	528	171	1824	76	5	7	2	45	6	0	0	24	64	2	0	0	0	0	602	498	863	538	28	4	8
ASV_145	0	0	0	0	0	0	23	9	0	0	0	0	0	0	0	0	0	0	0	0	304	2540	325	3016	3	3	13	38	2	5	1	0	0	0	0	0	0	0	0	0	0	0	2	5	6	5	6	4	15
ASV_130	3	0	100	7	0	2	4	0	0	0	0	5	0	1	0	3	23	0	0	0	0	7	0	1	58	3	18	181	42	63	2	141	98	75	66	6	1	0	23	0	0	0	747	6	4	0	0	0	2
ASV_171	2	0	4	3	0	1	941	667	226	85	191	3	7	1	5	7	6	74	0	4	6	5	1	0	11	38	24	1081	249	661	42	0	0	0	0	8	20	0	0	0	0	0	316	131	57	63	203	109	632
ASV_157	0	0	0	0	0	0	50	24	26	122	60	0	0	0	17	6	7	0	0	0	2	1	3	0	9	17	6	302	94	147	12	25	2	0	0	7	4	0	101	76	71	6	35	21	17	6	43	1	31
ASV_172	190	2	18	0	0	5	679	93	191	178	38	4	0	34	5	123	17	0	113	49	7	12	20	17	3	8	6	167	17	73	2	20	6	3	0	205	43	124	0	0	0	0	103	316	208	201	83	8	23
ASV_170	54	362	43	41	0	11	105	13	175	166	102	70	602	0	3	5	41	103	58	155	303	23	44	56	35	227	235	157	3	62	0	18	13	15	5	19	74	7	13	1	21	5	450	138	105	156	173	99	147
ASV_144	0	0	3	4	0	0	124	461	285	0	1	0	87	0	0	0	0	0	0	0	20	52	52	116	8	53	38	47	58	189	7	0	0	0	0	1	2	1	0	0	0	0	3	11	9	4	8	13	13
ASV_149	0	0	1	4	0	0	232	74	52	0	0	0	0	0	0	0	0	0	0	0	6	0	8	0	11	15	23	28	7	13	8	0	0	0	0	0	2	0	0	0	0	0	141	3406	387	1628	20	2	13
ASV_148	0	0	2	0	0	0	21	15	66	52	47	0	0	0	0	0	4	2	0	3	0	0	2	0	13	8	4	28	3	19	4	8	4	0	16	0	0	0	0	0	0	0	13	11	31	9	12	141	97
ASV_193	0	0	12	0	0	1	4	1	1	0	0	89	0	0	0	0	1	0	0	0	17	47	44	36	1	2	11	450	2	6	1	0	0	0	0	58	10	44	2	6	1	5	7	6	11	0	7	2	10
ASV_117	15	64	0	0	0	0	33	3	4	19	32	11	5	0	0	1	29	8	0	11	11	2	1	11	7	1	2	30	6	61	2	17	1	0	1	6	22	2	0	0	0	0	6	3	11	6	22	0	5
ASV_155	3	0	45	85	0	7	12	9	5	0	0	4	17	0	2	0	33	14	36	16	12	9	19	5	10	730	1314	62	66	46	18	0	0	0	0	5	19	23	2	0	0	0	83	1084	271	906	22	11	17
ASV_127	0	0	0	0	0	0	5	3	20	5	2	0	0	2	0	25	0	0	0	0	0	1	2	0	36	1	357	14	2	0	6	0	0	0	4	0	0	0	28	3778	1605	151	1	0	0	0	0	0	0
ASV_156	6	1	15	53	0	7	509	59	186	4	6	6	170	0	1	0	139	40	103	93	0	4	0	0	0	0	0	61	22	48	0	0	0	0	0	101	75	24	0	0	0	0	824	1016	676	467	1021	69	146
ASV_136	0	0	107	8	8	20	1	0	0	1	0	0	0	1721	959	203	0	0	0	0	6	2	0	2	59	13	135	113	0	1	0	2	11	208	428	0	0	0	0	0	0	0	113	0	5	1	3	1	0
ASV_126	0	0	0	0	0	0	3	6	107	0	0	0	0	0	0	0	0	0	0	0	103	3	3	2	61	2	37	2	3	11	0	1	6	3725	1332	0	0	0	0	0	0	0	5	11	1	79	3	21	1
ASV_154	19	0	6	0	0	1	159	247	604	0	0	0	0	31	36	12	1	0	0	0	4	13	7	5	13	3	8	350	153	552	17	0	0	0	0	4	6	0	0	0	0	0	174	9	7	8	6	0	8
ASV_166	0	0	0	0	6	5	26	51	110	48	6	7	1	0	0	0	6	3	0	0	7	1	33	4	9	5	7	52	38	87	14	2	451	11	11	11	12	1	0	0	0	0	73	10	7	5	10	37	23
ASV_151	0	0	0	0	0	0	1	4	6	6	2	0	0	2	1	0	0	0	0	0	4	4	5	11	7	0	6	67	13	15	2	0	0	0	0	0	0	0	0	0	0	0	7	2	6	1	6	2	2
ASV_165	45	11	39	3	6	4	9	25	57	0	1	2	0	1	3	9	4	0	0	0	7	16	23	45	132	24	36	52	40	254	7	5	18	27	51	9	6	0	4	0	0	0	57	21	7	10	16	97	108
ASV_161	382	73	0	0	0	0	5	14	18	0	0	1	0	0	0	6	11	0	0	0	1	4	5	0	159	17	48	939	107	448	10	9	9	10	18	0	0	0	0	0	0	0	173	9	27	13	9	93	75
ASV_158	0	0	0	0	0	0	2	3	9	0	0	0	0	0	1	0	0	0	0	0	3	4	8	4	10	1	2	43	1	6	2	0	0	0	0	0	0	0	0	0	0	0	3	2	11	1	3	0	6
ASV_159	11	0	0	0	0	0	32	13	11	0	0	2	0	0	0	0	4	0	0	0	11	46	28	39	2	0	4	271	381	1468	19	0	0	0	0	0	0	0	0	0	0	0	23	461	393	201	13	0	23
ASV_160	0	0	0	4	0	0	13	18	14	0	0	0	0	0	0	0	0	0	0	1	0	1	2	0	9	7	10	25	10	82	1	1	0	0	0	0	0	6	0	0	0	0	4	27	19	12	40	3465	1146
ASV_164	18	39	0	0	0	0	65	27	85	0	0	1	0	0	0	0	2	0	0	2	304	134	168	139	47	440	279	177	194	855	30	2	0	0	0	4	4	1	0	0	0	0	66	51	38	44	277	539	434
ASV_189	0	0	0	7	0	0	0	6	3	60	5	15	0	1	11	144	0	0	0	0	2	1	1	0	3	3	3	18	2	4	0	0	0	0	0	0	0	0	32	1	0	0	1	5	1	0	33	49	23
ASV_163	0	0	1	0	0	0	297	232	585	0	1	1	0	7	23	26	0	0	0	0	0	1	3	1	191	854	999	100	13	108	0	0	0	0	0	0	0	0	0	0	0	0	6	5	20	1	37	659	274
ASV_211	0	0	378	112	28	422	22	13	8	60	33	110	12	0	0	2	26	0	0	0	30	22	22	10	1246	37	180	165	147	341	9	2	1	0	0	13	13	1	11	0	90	9	217	71	13	81	33	6	33
ASV_184	30	20	1	0	0	0	4	65	94	1	1	2	0	0	0	1	1	0	0	0	3	9	10	16	99	13	40	85	10	306	1	26	13	14	0	2	1	0	3	1	0	0	17	2	5	4	3	452	500
ASV_175	3	0	6	1	0	0	110	329	58	6	1	1	0	2	2	6	1	0	0	0	10	12	16	23	10	0	2	259	48	65	1	0	0	1	0	3	2	1	20	0	1	0	11	4	8	0	517	3	29
ASV_198	43	10	5	0	0	11	16	231	48	6	0	2	0	1	0	4	4	0	0	0	6	2	11	10	157	9	6	23	51	82	6	20	4	63	35	7	1	0	13	0	4	1	44	3	13	8	18	431	507
ASV_218	5	2	13	0	0	8	64	5	14	0	0	2	0	0	0	19	48	98	0	3	493	84	495	122	8	19	6	140	39	123	11	0	0	0	0	0	0	0	148	9	327	212	74	14	17	14	224	178	43
ASV_179	0	0	0	0	0	0	27	22	13	0	0	0	0	0	0	0	0	0	0	0	2	0	2	0	4	14	17	24	10	2	4	0	0	0	0	2	3	2	0	0	0	0	868	1193	1552	855	33	2	5
ASV_187	18	10	10	0	0	5	55	1555	494	5	0	5	0	8	3	47	2	1	66	74	13	0	0	8	35	2	29	17	16	95	1	22	3	4	22	33	11	83	0	0	0	0	32	249	94	165	38	102	481
ASV_137	0	0	0	0	0	0	0	0	0	3	0	133	109	0	0	0	0	0	0	0	1	0	0	0	1	0	0	0	0	0	0	0	0	0	0	0	0	0	0	0	0	0	0	0	0	1	0	0	0
ASV_185	14	1	0	0	0	0	12	7	6	4	1	64	63	22	10	254	194	13	351	185	1	0	0	0	18	51	15	22	4	1	1	347	94	0	79	221	806	30	0	0	0	0	117	74	135	87	48	16	9
ASV_199	0	0	54	4	4	333	6	3	1	114	102	58	3	0	0	0	213	0	0	872	0	0	0	0	3	2	4	0	0	1	0	66	41	277	153	349	109	562	0	0	0	0	64	107	169	90	3	0	3
ASV_167	0	0	0	0	0	0	11	34	398	0	0	0	0	0	0	0	0	0	0	0	19	46	52	29	7	15	1314	21	20	41	19	0	0	0	0	0	0	0	0	0	0	0	21	48	17	87	14	99	32
ASV_236	0	0	6	1	0	0	4	3	5	0	0	11	0	17	8	646	1	0	0	0	7	13	13	18	6	0	1	36	0	2	1	6	0	0	0	0	1	0	0	0	0	0	3	2	7	1	5	1	10
ASV_162	51	10	25	1	1	6	1	4	2	0	0	1	0	650	1510	555	0	0	0	0	3	0	0	3	9	3	38	34	16	75	0	40	25	5	13	0	0	0	0	0	0	0	1	3	4	1	15	44	422
ASV_188	30	3	22	0	0	8	23	282	198	0	0	11	0	1	1	45	1	0	0	4	13	4	6	4	242	5	27	44	12	132	7	19	13	3	11	4	4	1	9	4	1	0	19	22	25	14	57	518	1094
ASV_225	0	0	52	15	0	0	2	8	3	0	0	11	0	0	0	0	0	0	0	0	0	0	1	0	4	4	1	24	5	7	0	20	31	11	26	0	0	0	0	0	0	0	6	6	4	3	4	38	37
ASV_216	0	0	0	0	0	0	87	12	6	124	63	10	3	0	1	33	10	3	0	8	0	0	0	0	228	44	198	10	1	5	1	1214	73	17	153	75	38	0	24	0	0	1	8	8	5	2	9	1	1
ASV_223	0	0	30	0	4	2	19	31	85	60	94	1	0	282	97	186	2	0	0	0	0	3	2	0	59	0	13	29	1	37	2	11	9	0	1	0	3	0	0	0	0	0	7	3	6	0	16	1264	261
ASV_208	0	0	5	0	0	0	0	0	4	2	1	0	0	0	0	0	0	0	0	0	0	0	1	1	120	0	31	3	1	3	4	2	2	17	25	0	0	0	0	0	0	0	0	2	2	0	7	72	2967
ASV_237	0	0	0	0	0	1	86	31	38	0	1	1	34	0	0	0	2	0	0	0	27	4	3	2	935	266	983	15	20	12	9	0	0	0	0	351	133	28	0	0	0	0	381	207	56	86	59	93	9
ASV_192	1705	1035	0	0	0	0	0	0	0	0	1	10	10	0	0	0	0	0	0	0	0	0	0	0	0	0	0	1	1	0	0	0	0	0	0	2	0	0	0	0	0	0	50	0	0	0	0	2	5
ASV_222	0	0	1	3	0	2	40	12	25	289	809	0	0	0	0	0	0	2	0	0	1	0	0	1	10	12	7	25	2	2	0	0	0	0	0	2	10	2	16	1	30	10	1291	386	579	392	168	17	88
ASV_233	2	0	24	542	13	193	33	55	254	0	0	7	11	0	0	1	1	1	0	176	4	0	0	0	1	1	3	5	0	3	0	1	3	0	0	110	21	946	0	0	0	0	5	44	139	6	24	43	33
ASV_272	0	0	1	0	0	0	0	2	1	0	0	1308	2	41	1	13	1	0	0	0	10	10	24	10	14	1	5	157	0	19	0	0	0	0	0	1	0	0	0	2	0	0	2	1	6	1	2	1	8
ASV_204	0	0	1	0	0	0	11	12	7	0	0	20	0	0	0	1	0	0	0	0	8	15	28	17	4	3	8	34	0	14	0	4	1	0	9	107	29	486	0	0	0	0	6	4	5	7	2	0	4
ASV_174	0	0	0	0	0	3	5	3744	150	1	2	0	0	0	0	2	0	0	0	0	0	16	5	2	2	2	2	17	94	194	25	1	3	0	0	0	0	0	4	0	0	0	9	2	1	0	4	1	8
ASV_180	11	7	0	0	4	0	9	99	45	4	1	1	0	0	0	0	3	1	0	0	7	0	26	10	7	2	15	32	89	249	23	2	10	0	0	9	4	0	1	0	0	0	59	2	1	4	5	7	14
ASV_181	35	13	0	0	0	0	28	15	49	0	0	3	0	1570	936	206	4	9	25	0	0	3	1	9	156	34	99	36	8	35	0	2	2	0	16	0	0	0	0	0	0	0	1	2	3	2	10	20	29
ASV_195	0	0	131	46	10	2	0	0	0	143	12	2	0	839	517	772	0	0	0	0	0	0	0	0	276	6	0	3	2	1	0	0	0	0	0	40	8	0	0	0	0	0	2	0	0	1	18	109	55
ASV_183	2	4	232	160	57	672	170	188	82	28	3	0	0	16	4	3	119	8	0	126	5	1	3	2	3	5	7	21	3	0	0	22	1	0	8	7	32	3	0	0	0	0	219	78	44	22	5	0	1
ASV_197	0	0	19	1	0	3	2	3	0	3	0	86	0	0	0	3	6	0	0	0	23	18	38	23	478	268	1454	425	18	37	4	1	0	0	0	8	3	0	4	2	0	0	9	2	16	4	7	1	7
ASV_191	0	0	0	0	0	0	0	0	6	0	0	0	0	1039	454	373	0	0	0	0	2	0	0	0	0	0	1	0	4	0	0	0	0	0	0	0	0	0	0	0	0	0	0	2	5	2	4	6	4
ASV_224	316	140	4	0	0	16	307	132	536	0	0	1	0	0	0	2	31	19	6	14	3	2	3	2	26	1	3	57	7	89	3	23	12	0	5	47	13	9	42	0	5	2	219	136	17	73	62	173	26
ASV_247	9	1	4	1	2	6	8	183	63	19	2	1	0	0	0	52	0	0	0	0	0	0	4	3	21	0	4	48	49	51	0	58	3	22	14	2	3	0	7	0	0	0	6	1	2	0	20	24	877
ASV_177	1	0	0	0	0	0	1	10	11	0	0	1	0	0	0	0	1	0	1	1	13	8	17	14	6	12	15	13	1	6	1	0	0	0	0	0	0	0	0	0	0	0	16	6	17	3	6	4	32
ASV_196	1	0	0	0	0	5	11	35	12	1	9	0	0	0	0	0	7	1	108	50	8	10	16	13	12	8	23	19	6	8	0	0	0	0	0	0	0	0	0	0	0	0	91	875	1263	488	19	5	36
ASV_258	0	0	43	0	0	579	20	3	7	0	0	0	0	1	0	0	46	0	77	451	22	3	2088	16	5	0	2	10	9	5	0	0	0	0	0	81	31	83	0	0	0	0	4	28	8	7	5	3	10
ASV_194	1	0	19	0	2	71	3	0	10	6	1	43	0	12	0	5	0	0	0	0	0	2	5	9	44	1	2	347	15	39	0	0	0	0	0	244	60	1453	159	129	44	221	1	1	1	0	4	9	8
ASV_227	72	22	31	1	0	0	7	1	11	1	1	6	0	0	0	0	0	0	0	0	4	9	13	22	6	2	4	66	9	30	2	15	6	4	0	0	2	0	10	0	0	0	7	6	2	5	22	1312	623
ASV_2285	3	0	389	19	8	225	0	0	0	0	0	42	1	45	2	85	10	2	0	2	0	2	1	0	0	0	0	2	0	0	0	0	0	0	0	25	2	4	118	1482	96	65	0	0	0	0	1	0	0
ASV_176	10	0	0	0	0	0	1	1	0	186	20	5	0	0	0	1	264	37	0	0	1	0	0	0	0	0	0	79	1	0	0	0	0	0	0	28	17	0	0	0	0	0	1	0	2	1	1	0	0
ASV_201	0	0	7	1	0	21	52	11	16	0	0	8	0	0	0	0	2	0	0	9	7	0	2	5	13	8	9	18	3	4	1	0	0	0	0	42	7	137	0	0	0	0	14	11	19	3	70	0	5
ASV_298	0	0	11	0	0	0	1148	60	14	45	23	6	1	0	0	2	0	0	0	0	1	0	1	0	16	0	20	281	13	27	3	0	0	0	0	2	6	0	89	0	5	3	182	225	151	52	74	0	18
ASV_178	0	0	45	344	28	2	0	0	0	0	0	0	0	939	1138	732	0	0	0	0	1	0	0	0	0	0	0	4	0	0	0	0	0	0	0	0	0	0	0	0	0	0	194	112	35	67	0	3	4
ASV_254	0	0	4	0	0	1	819	3	20	0	0	0	0	0	0	0	543	13	311	296	0	1	0	0	0	5	1	13	0	5	0	0	0	0	0	87	29	47	0	0	0	0	146	433	98	298	266	102	16
ASV_230	18	1	346	36	1	89	13	7	11	5	5	261	244	0	0	4	24	3	0	0	6	0	0	1	0	0	0	92	10	40	2	0	1	0	3	18	6	1	0	0	0	1	96	97	44	98	34	1	5
ASV_213	19	5	0	0	0	7	8	29	28	1	1	24	0	17	20	11	3	0	40	18	15	3	31	17	68	284	749	51	6	23	1	0	0	4	3	0	0	0	1	3	1	1	26	10	12	4	30	9	47
ASV_203	0	0	0	1	0	4	31	57	126	0	0	0	0	0	0	0	0	0	0	0	0	0	0	0	12	11	1	9	2	11	0	0	0	0	0	5	0	29	0	0	0	0	33	811	1153	414	6	52	45
ASV_209	0	0	5	0	0	0	6	992	62	8	0	0	0	0	0	0	0	0	0	0	12	10	21	10	29	9	6	24	1	64	10	0	0	0	0	2	0	0	3	0	0	0	6	10	8	3	7	8	86
ASV_250	63	5	465	46	4	29	0	2	0	98	14	4	0	29	38	93	6	0	0	0	3	2	3	11	88	9	174	49	5	7	0	28	20	279	467	71	24	8	207	4	3	0	2	0	1	0	20	0	0
ASV_217	0	0	1	3	0	0	4	9	16	0	0	0	0	0	0	0	7	33	0	1	10	8	21	6	10	14	18	91	47	180	2	0	0	0	0	0	0	0	6	0	0	0	79	244	204	212	71	162	900
ASV_265	6	0	6	2	1	50	10	10	34	3	18	124	0	57	9	83	14	0	142	53	2	0	3	3	1	4	0	146	2	23	0	0	0	0	0	107	21	23	163	109	293	131	10	14	2	17	6	0	4
ASV_212	0	0	0	0	0	0	221	30	47	1	0	0	0	0	0	9	0	0	0	0	1323	133	1081	249	13	11	17	4	0	7	2	0	0	0	0	0	0	0	0	0	0	0	33	30	40	24	62	6	5
ASV_238	0	0	0	0	0	0	39	110	66	30	36	5	0	0	0	0	0	0	0	0	0	0	1	0	26	2	0	20	4	44	2	79	29	22	15	0	0	0	0	0	0	0	18	2	4	6	17	801	189
ASV_214	0	0	0	0	0	0	17	1	13	7	0	0	0	0	0	0	8	5	0	0	9	4	1	0	29	0	0	36	4	26	1	14	1	5	3	28	8	2	0	0	0	0	477	17	21	13	320	2194	105
ASV_207	0	0	1	1	0	1	0	0	0	0	0	23	0	2	0	0	0	0	0	0	0	0	0	0	0	0	0	2	0	0	0	6	0	0	0	308	58	50	371	406	484	1634	0	0	0	0	0	0	0
ASV_206	0	0	0	0	0	4	3	19	2	0	0	0	0	1	0	2	1	0	0	2	24	159	1488	245	1	0	56	2	2	5	1	2	0	0	0	4	0	1	1	6	3	10	12	124	105	84	3	8	8
ASV_276	1	1	8	8	0	28	11	12	6	52	15	3	7	0	0	18	68	25	99	105	3	0	0	0	5	5	9	42	8	14	1	0	0	0	16	42	46	7	0	0	0	0	658	398	378	333	161	0	8
ASV_244	1	0	51	5	5	132	6	28	142	2	2	24	0	7	17	17	14	4	0	23	4	20	10	18	43	17	22	26	53	298	4	1	2	0	0	14	8	11	6	3	47	9	13	69	31	55	8	14	30
ASV_235	1	0	2	0	0	0	72	231	72	0	0	0	0	0	0	1	0	0	0	0	11	16	10	7	906	158	211	171	44	21	2	5	0	0	0	0	0	0	2	0	0	0	11	1	4	3	136	1	4
ASV_277	1	0	41	4	5	220	16	4	9	3	1	28	0	277	151	34	11	0	0	6	5	7	15	6	30	5	43	12	4	11	0	0	0	0	0	10	11	19	0	0	0	0	28	5	4	0	3	1	5
ASV_232	10	8	0	0	0	0	2	83	170	0	0	0	0	38	3	4	0	0	0	0	7	6	15	13	5	6	3	21	22	168	2	2	7	2	4	0	0	0	5	4	2	0	8	0	2	4	10	4	15
ASV_202	15	11	701	90	10	300	9	4	2	0	0	51	4	0	0	12	20	9	0	0	8	3	4	0	0	4	1	0	0	2	0	24	17	38	120	115	102	0	0	0	0	2	160	69	19	52	27	0	11
ASV_219	13	3	3	0	0	6	0	0	3	0	0	2	0	13	1	101	8	0	0	0	1	0	0	1	15	4	12	9	3	3	0	68	57	64	71	40	3	2	0	0	0	0	76	4	5	3	0	3	3
ASV_231	0	0	1	0	0	1	3	5	0	0	0	0	0	580	1127	198	0	0	0	0	3	2	3	2	9	6	7	34	4	18	6	0	0	0	0	0	0	0	0	0	0	0	0	8	6	5	24	3	14
ASV_251	0	0	21	10	4	36	178	96	177	0	0	0	0	0	0	0	31	3	275	85	8	0	3	1	6	3	1	2	0	0	0	72	20	5	9	192	418	44	3	0	0	0	149	281	105	238	17	1	0
ASV_245	0	0	4	1	0	4	14	9	19	37	10	0	0	0	0	12	0	0	0	23	11	13	60	14	191	80	289	97	29	14	2	3	7	38	1	3	0	0	2	0	0	0	37	9	15	12	23	57	32
ASV_340	103	28	9	0	0	3	0	2	0	3	0	7	0	0	0	15	2	1	0	0	1	0	4	6	73	0	2	9	20	87	5	17	13	85	85	7	3	0	10	0	1	0	16	0	5	0	5	80	169
ASV_229	0	0	0	40	0	106	10	448	931	0	0	1	0	1	0	0	0	0	0	8	1	1	4	1	0	0	0	4	0	5	1	0	0	0	0	3	1	32	0	0	0	0	14	457	416	257	7	5	7
ASV_241	3	16	0	0	0	0	95	41	51	9	1	11	0	0	0	0	0	0	0	0	6	9	7	18	113	21	96	422	8	36	4	0	0	0	0	21	11	0	0	0	0	0	15	49	18	22	4	6	9
ASV_246	0	0	2	1	0	0	20	71	241	33	20	8	115	0	0	0	1	0	0	0	3	2	22	1	3	9	14	91	18	163	2	3	0	0	0	0	0	0	0	0	0	0	9	6	11	6	17	22	152
ASV_242	0	0	0	0	0	0	46	11	23	0	0	3	2	0	0	0	0	0	0	0	35	4	14	15	158	1802	133	15	0	3	1	0	0	0	0	0	0	0	0	0	0	0	75	32	32	21	67	3	14
ASV_613	13	1	445	941	32	152	5	3	2	0	0	7	4	9	0	4	75	55	17	43	0	1	6	4	0	19	9	16	0	5	0	2	3	5	4	5	8	31	9	1	0	0	19	60	85	3	8	8	18
ASV_264	44	4	1	0	0	2	11	4	6	57	24	5	0	0	0	87	18	1	0	0	4	13	22	13	37	5	3	140	136	164	11	17	4	12	44	6	5	0	4	0	0	0	106	25	3	2	23	179	199
ASV_304	2	0	5	165	30	89	3	2	2	4	2	5	1	38	43	18	4	6	82	641	2	1	1	10	5	16	13	16	2	3	0	1	0	0	0	113	8	212	0	0	0	0	7	89	25	54	130	6	6
ASV_252	24	2	13	0	0	25	37	2	17	1	4	3	0	1	0	2	14	0	0	31	0	1	0	1	0	0	0	191	36	62	1	1	0	0	0	27	9	24	0	0	0	0	65	336	315	203	133	0	435
ASV_240	3	0	1	0	0	7	0	9	8	0	0	0	0	3	11	19	2	0	0	0	0	1	10	5	33	8	229	99	99	224	25	0	5	11	5	4	1	1	0	0	0	0	8	7	11	2	14	42	466
ASV_261	0	0	0	0	0	0	348	95	388	42	5	3	0	1	0	7	15	1	0	0	0	16	12	5	425	62	182	150	11	45	0	76	11	8	14	69	62	2	0	0	0	0	115	18	2	2	21	2	6
ASV_248	0	0	0	0	0	0	23	1064	45	0	0	0	0	0	0	5	0	0	0	0	5	11	10	11	209	25	506	130	22	8	4	0	0	0	0	0	0	0	5	0	2	4	2	97	29	22	18	3	37
ASV_263	8	3	1	0	0	0	1	10	2	2	0	3	0	4	0	1	0	0	0	0	9	6	14	18	141	7	3	16	8	70	1	1	2	6	12	0	0	0	1	0	0	0	24	4	4	1	6	123	68
ASV_253	11	4	8	0	0	4	0	2	0	0	0	0	0	0	0	0	3	0	0	0	0	0	0	0	25	3	1	7	4	1	0	6	1	4	25	0	0	0	1	0	0	0	3	0	0	0	12	296	479
ASV_278	0	0	4	3	0	0	4	3	4	0	0	0	0	0	0	0	40	135	220	42	6	25	20	61	0	29	8	3	2	3	0	0	0	0	0	0	2	0	0	0	0	0	1	6	6	0	4	9	11
ASV_190	0	0	0	0	0	0	0	0	0	0	0	0	0	0	0	0	0	0	0	0	0	0	0	0	0	0	0	0	0	0	0	0	0	0	0	0	0	0	0	0	0	0	0	0	0	0	0	0	0
ASV_274	1	0	1	1	0	141	2	3	1	1	14	12	0	14	0	6	3	0	0	125	1	1	13	1	0	0	1	16	1	5	0	6	0	0	0	10	4	5	106	189	616	587	1	2	0	1	0	1	3
ASV_316	26	7	14	1	0	0	7	35	36	9	5	0	0	0	0	22	0	0	0	0	0	0	0	0	15	6	1	33	27	181	2	8	6	6	4	0	0	0	27	1	2	2	3	1	1	0	2	192	295
ASV_256	0	0	0	0	0	0	5	18	5	11	1	2	0	0	0	0	0	0	0	0	2	2	26	2	1	1	4	3	0	5	1	0	33	0	0	0	0	0	0	0	0	0	36	6	7	2	0	11	23
ASV_255	0	0	0	0	0	0	2	3	6	0	0	0	0	1	1	0	0	0	0	0	5	4	11	7	0	10	12	6	1	8	0	0	0	0	0	0	0	0	0	0	0	0	1	1	10	5	2	7	8
ASV_358	0	1	94	215	20	357	10	3	2	358	435	0	0	0	0	0	4	0	0	3	5	0	0	3	11	3	4	21	0	0	1	18	45	20	72	0	17	1	0	0	0	0	6	15	6	3	448	32	10
ASV_243	0	0	0	0	0	0	70	0	12	0	0	0	0	0	0	0	0	0	0	0	0	0	0	0	0	0	1	6	0	1	0	0	0	0	0	0	0	0	0	0	0	0	27	44	31	14	1837	1	17
ASV_431	0	0	15	0	0	1	1	1	1	2	1	30	0	3	0	1	1	0	0	0	11	7	19	5	19	4	5	424	2	4	0	0	0	0	0	190	16	302	46	204	21	71	5	0	11	0	3	0	3
ASV_228	0	0	0	0	0	0	7	0	3	0	0	0	0	2	0	0	20	0	0	110	0	0	0	0	0	0	1	55	1	14	4	2	12	0	1	83	17	100	0	0	0	0	4	0	0	0	2	0	0
ASV_291	0	0	0	0	0	0	194	9	3	341	16	0	0	0	0	0	2	0	0	0	17	8	9	18	18	3	7	19	0	6	2	0	0	0	0	0	0	0	0	0	0	0	5	4	5	2	7	14	8
ASV_307	28	3	0	0	0	0	64	4	16	0	0	0	0	0	0	21	2	0	0	0	3	4	12	9	483	9	6	22	0	16	1	8	7	7	9	1	0	0	0	0	0	0	17	4	0	0	26	193	277
ASV_283	4	0	1	0	0	0	7	69	37	67	172	2	0	20	12	70	3	0	0	3	2	3	2	3	6	33	8	6	1	3	0	13	1	0	3	2	1	2	0	0	0	0	8	24	6	16	30	43	430
ASV_287	0	0	0	0	0	0	2	10	0	6	30	0	0	0	0	0	0	0	0	0	2	2	22	2	1	0	12	10	0	3	1	0	0	0	0	2	0	0	0	0	0	0	13	37	7	17	6	4	7
ASV_259	0	0	0	0	0	0	3	12	4	0	0	0	0	0	0	0	0	0	0	0	5	419	228	1348	3	1	25	13	5	10	3	0	0	0	0	0	0	0	0	0	0	0	0	4	0	3	3	15	17
ASV_260	0	0	1	0	0	1	1	4	1	7	0	0	0	2	2	2	0	0	0	0	3	3	5	1	7	1	1	3	0	1	1	0	0	0	0	0	0	0	0	0	0	0	0	0	2	0	11	5	4
ASV_310	6	4	77	3	0	13	3	0	3	6	3	0	0	0	0	4	3	0	0	20	0	0	3	0	6	0	2	159	141	227	6	5	1	0	0	0	0	0	7	0	0	0	0	1	0	1	6	11	34
ASV_275	0	0	0	0	0	0	4	3	2	0	0	6	0	28	21	3	3	0	0	0	1	0	10	5	10	6	8	11	0	3	2	0	0	0	0	0	0	0	0	0	0	0	1	0	9	0	1	0	3
ASV_329	27	1	1	9	0	0	2	1	0	0	0	1	0	13	2	5	0	0	0	70	0	0	0	1	0	0	1	0	0	2	0	51	5	6	6	34	1	599	0	0	0	0	1	0	0	0	6	1	0
ASV_331	10	3	1	0	0	146	15	8	21	7	60	4	0	5	0	1	9	0	87	102	0	2	2	3	5	4	4	0	0	1	2	3	0	0	0	36	1	74	10	0	94	149	111	240	322	183	14	0	6
ASV_205	1	0	0	0	66	36	0	0	0	0	0	0	1	0	0	0	0	0	862	59	0	0	0	0	0	0	0	0	0	0	0	0	3	46	54	0	0	0	0	0	3	0	0	0	0	0	0	0	0
ASV_328	0	0	6	0	0	37	15	4	6	0	0	13	0	25	0	34	3	0	84	18	4	2	0	1	8	1	2	9	1	3	1	0	0	0	0	68	18	219	0	0	0	0	9	9	7	2	288	3	2
ASV_270	0	0	0	0	0	0	17	31	24	0	0	0	0	0	0	0	0	0	0	0	0	6	24	14	10	7	7	12	1	6	1	1	0	0	0	0	0	0	0	0	0	0	4	12	22	9	8	5	11
ASV_354	69	23	0	0	0	0	172	5	7	2	4	2	0	0	0	5	0	0	0	0	21	0	0	0	111	35	28	15	5	3	9	0	0	0	0	1	4	0	16	0	0	0	181	8	7	3	3	8	1
ASV_311	2	3	1	0	0	0	8	26	46	17	8	0	0	83	57	16	3	0	0	0	0	1	4	0	1	2	4	30	1	21	2	4	2	0	1	0	0	0	3	0	2	0	6	6	3	1	4	177	390
ASV_266	0	0	0	0	0	0	0	2	1	0	0	3	0	0	0	0	0	0	0	0	4	6	11	6	0	1	2	20	0	4	0	0	0	0	0	0	0	0	0	0	0	0	2	4	1	0	1	0	0
ASV_376	2	0	9	0	0	2	3	5	1	7	1	72	0	7	0	18	0	0	0	0	18	2	23	10	2	5	5	199	4	1	0	0	0	0	0	87	6	71	60	144	41	142	7	16	29	6	6	0	7
ASV_249	0	0	3	0	0	1	0	2	21	5	1	0	0	172	206	141	0	0	0	0	0	0	2	0	1	0	0	18	5	37	9	3	0	0	0	4	1	0	87	221	298	89	1	0	0	0	0	9	4
ASV_305	1	0	4	0	0	56	8	4	6	4	39	29	0	32	0	1	3	0	0	25	16	62	477	114	0	4	20	6	4	7	2	0	0	0	0	44	7	92	10	1	36	32	10	38	18	59	17	7	6
ASV_279	0	0	0	0	0	0	1	4	0	0	0	0	0	0	0	0	0	0	0	0	4	3	3	9	8	7	2	3	0	5	2	0	0	0	0	0	0	0	0	0	0	0	5	3	2	0	21	1259	658
ASV_315	22	3	3	0	0	0	11	21	34	22	3	0	0	71	8	83	0	0	0	0	0	4	5	7	120	3	28	4	0	3	0	4	2	22	10	0	0	0	19	6	3	0	9	1	1	0	7	249	105
ASV_300	15	0	11	0	1	74	7	1	1	1	2	16	0	110	1	29	11	0	40	211	9	0	245	6	0	0	39	169	1	0	0	0	0	0	0	117	31	355	7	36	31	84	3	8	0	3	12	0	11
ASV_269	0	0	0	20	0	0	2	5	6	0	0	0	0	0	0	0	0	0	0	0	0	0	2	0	1	2	6	6	3	6	0	0	0	0	0	0	0	1	0	0	0	0	18	675	830	353	4	23	30
ASV_286	0	0	0	0	0	0	7	22	201	0	0	0	0	0	0	0	0	0	0	0	7	40	13	3	8	6	415	10	13	125	5	0	0	0	0	0	0	0	0	0	0	0	14	25	3	68	17	25	12
ASV_302	2	1	118	2	2	42	3	3	0	2	1	2	0	5	4	10	1	0	0	0	3	8	9	12	14	0	2	37	10	21	1	2	0	18	37	5	3	32	0	0	0	0	4	2	6	2	17	49	68
ASV_262	0	0	0	0	2	0	6	8	285	0	0	0	0	0	0	0	0	0	0	0	4	44	12	7	10	1	365	7	33	71	2	0	0	0	0	0	0	0	0	0	0	0	6	18	0	69	4	65	6
ASV_312	56	139	0	0	0	0	32	0	15	0	0	9	51	0	0	0	4	0	0	0	14	3	0	1	24	2	2	25	4	5	7	2	1	3	10	11	3	0	0	0	0	0	75	4	8	4	31	40	17
ASV_273	0	0	0	0	0	0	1	3	4	0	0	0	0	0	0	0	0	0	0	0	1	1	9	4	1	6	5	7	3	9	4	0	0	0	0	0	0	0	0	0	0	0	5	2	11	2	3	2	18
ASV_284	4	1	87	6	0	7	17	27	1	8	1	5	0	1	0	14	1	0	0	0	0	0	0	1	0	0	1	79	1	5	0	1	0	0	0	14	9	2	35	0	0	0	5	1	0	0	33	0	3
ASV_288	4	0	0	0	0	0	0	4	1	3	1	3	10	0	1	7	0	1	0	55	1	3	1	1	1	3	1	254	127	103	12	0	0	0	0	8	2	12	32	1	1	0	0	0	1	1	12	2	8
ASV_414	5	2	8	62	0	0	0	3	3	1	1	1	0	6	5	0	1	5	0	21	1	2	0	0	5	16	0	2	1	1	0	9	1	0	5	0	0	0	1	0	0	1	2	24	3	13	2	2	9
ASV_293	3	1	0	0	0	0	2	9	3	3	1	0	0	0	0	0	0	0	0	0	9	0	6	0	7	0	1	7	20	121	2	0	0	0	0	0	0	0	0	0	0	0	2	12	11	2	34	455	1089
ASV_334	0	0	6	72	2	115	19	142	461	0	0	0	0	0	0	0	1	1	0	145	0	4	0	0	2	2	0	7	2	1	0	0	0	0	0	19	1	233	0	0	0	0	1	170	89	38	0	23	24
ASV_318	0	0	0	0	0	0	63	11	7	0	0	0	0	0	0	0	1	1	0	0	814	115	546	183	4	10	4	10	1	5	0	0	0	0	0	0	0	0	0	0	0	0	22	18	12	17	95	0	6
ASV_296	54	29	0	1	0	0	4	0	2	1	0	0	0	0	0	0	592	229	0	1	0	0	1	0	1	0	0	0	0	1	0	0	0	0	0	25	13	0	0	0	0	0	2	4	5	6	64	78	259
ASV_226	0	0	0	0	0	0	0	0	0	0	0	0	0	0	0	0	0	0	0	0	0	0	0	0	0	0	0	0	0	0	0	0	0	0	0	0	0	0	27	1763	191	11	0	0	0	0	0	0	0
ASV_281	2	0	0	0	0	4	13	40	94	0	0	2	3	152	521	91	0	0	0	0	1	2	2	0	1	2	0	16	13	20	0	8	0	15	37	1	0	0	0	0	0	0	2	2	1	0	2	2	9
ASV_303	0	0	1	0	0	0	2	19	51	2	0	2	0	0	0	0	0	3	0	0	2	2	14	2	5	1	3	10	21	177	5	2	1	15	30	1	0	0	0	0	1	0	5	1	4	3	0	222	454
ASV_333	15	1	7	0	3	167	17	63	97	0	0	0	0	7	1	7	3	1	0	32	3	2	3	0	21	2	90	33	21	146	1	1	0	0	0	7	3	20	0	0	0	0	37	147	42	107	21	8	37
ASV_347	4	0	0	0	0	3	5	6	2	12	2	7	0	12	2	21	0	0	0	0	5	1	12	6	215	37	132	200	3	44	0	0	0	0	0	0	0	0	57	72	173	62	5	5	1	5	21	5	8
ASV_317	0	0	0	0	0	0	0	0	1	38	139	0	0	0	0	0	0	0	0	0	2	6	16	3	1	1	4	3	0	0	2	0	0	220	61	162	40	386	0	0	0	0	1	0	4	2	762	8	3
ASV_221	0	0	10	54	1828	27	0	0	0	0	0	0	0	0	0	0	0	0	0	0	0	0	0	0	0	0	0	0	0	0	0	0	0	1	0	0	0	0	0	0	0	0	0	0	0	0	0	0	1
ASV_319	6	0	0	0	0	0	136	175	348	0	0	0	0	12	31	250	4	0	0	0	5	3	3	6	3	10	2	117	17	4	7	5	0	0	0	17	6	11	0	0	0	0	6	7	7	7	5	4	9
ASV_299	0	0	2	11	0	110	5	3	18	6	28	0	11	0	0	0	0	1	0	142	5	30	16	41	7	464	300	7	4	9	0	0	0	0	0	0	0	0	0	0	0	0	12	221	172	133	3	5	5
ASV_234	0	2	0	0	0	0	1	0	0	1	3	1	0	0	0	0	2	0	0	0	1	0	0	0	0	1	0	2	0	0	0	0	0	0	0	1	0	0	6	0	0	0	1	0	0	0	4	0	1
ASV_282	0	0	0	0	0	1	0	32	114	0	0	0	0	0	0	0	0	0	0	0	4	0	4	2	2	0	1	14	50	170	11	0	0	1	0	0	0	2	0	0	0	0	0	0	4	1	3	35	188
ASV_366	3	13	8	0	0	0	4	16	30	5	2	1	0	1	4	59	0	0	0	0	4	5	4	2	60	5	58	82	33	92	26	17	7	18	16	30	7	4	0	0	0	0	18	17	5	4	9	0	95
ASV_289	0	0	0	0	0	0	5	4	4	0	0	0	0	0	0	0	0	0	0	0	2	6	14	8	11	31	4	570	336	554	48	3	1	0	0	1	0	6	0	0	0	0	1	3	7	7	13	7	22
ASV_280	0	1	0	0	34	11	1	5	25	0	1	0	0	0	0	0	0	0	759	53	2	5	0	0	1	0	208	4	0	6	0	0	2	24	33	0	0	0	0	0	1	1	1	1	1	21	0	0	0
ASV_320	1	0	9	1	0	0	9	0	4	14	4	0	0	1	6	804	13	0	0	0	0	3	2	0	14	0	2	26	5	7	0	4	0	0	2	19	3	1	21	21	16	17	2	0	2	0	8	0	35
ASV_378	5	3	14	0	0	1	38	12	51	21	8	2	0	0	0	15	24	5	0	0	9	3	11	13	7	5	1	8	4	11	0	5	0	4	0	13	7	0	21	0	0	4	56	23	17	7	95	31	10
ASV_308	0	0	0	0	0	0	0	1	0	0	0	0	0	0	0	0	0	0	0	0	6	6	10	12	4	0	3	13	0	4	0	0	0	0	0	0	0	0	0	0	0	0	3	3	1	2	5	0	2
ASV_267	10	0	0	0	0	0	11	14	108	50	4	0	0	0	0	0	0	0	0	0	0	0	0	1	2	0	0	26	4	40	0	1	0	0	0	0	0	0	0	0	0	0	0	0	0	0	2	0	0
ASV_344	3	0	10	0	0	26	1	2	0	6	23	6	0	4	0	1	6	0	0	24	3	3	1	7	0	1	2	36	3	1	0	0	0	0	0	36	21	226	0	0	0	0	4	120	98	41	38	0	6
ASV_327	10	8	4	1	0	0	3	4	10	0	0	2	1	0	0	2	2	0	0	0	0	8	8	7	4	1	2	24	21	138	1	34	48	13	14	0	1	0	30	3	2	0	27	8	1	3	6	17	26
ASV_292	0	0	0	0	0	0	1	1	13	0	0	0	0	0	0	0	0	0	0	0	4	12	8	7	0	0	0	7	0	2	0	0	0	0	0	0	0	0	0	0	0	0	39	1	1	0	5	2	4
ASV_268	0	0	0	0	0	0	2	6	4	2	0	85	280	0	0	0	482	199	0	5	1	1	2	0	2	0	0	74	75	0	17	0	0	0	0	13	7	0	0	0	0	0	1	0	1	0	1	0	0
ASV_351	51	14	0	0	0	0	120	5	10	5	4	5	4	0	0	9	0	0	0	0	22	0	1	2	118	31	15	18	3	5	5	0	0	0	0	5	1	0	11	0	0	0	129	5	9	3	8	5	0
ASV_489	14	1	2	0	0	0	45	97	169	0	1	4	0	1	3	20	1	0	0	11	0	0	3	3	0	1	0	3	0	4	0	5	0	0	0	0	1	1	1	0	0	0	0	2	3	0	10	2	42
ASV_294	0	0	0	0	0	0	1	11	6	0	0	0	0	0	0	0	0	0	0	0	0	3	5	8	0	6	7	5	4	4	1	0	0	0	0	0	0	0	0	0	0	0	3	6	1	2	14	532	336
ASV_355	7	0	2	9	0	89	2	2	17	6	5	39	0	29	1	111	0	0	1	16	3	2	0	5	3	49	3	149	0	0	0	3	0	0	4	1	0	3	30	4	192	330	4	2	14	5	44	1	6
ASV_314	0	0	0	0	0	0	19	11	10	13	0	0	0	0	0	1	1	0	0	0	0	1	0	0	347	5	475	76	3	1	0	1	0	0	0	0	1	0	18	19	3	4	11	11	5	3	12	0	4
ASV_321	0	0	2	0	8	5	2	3	0	0	0	0	0	0	1	18	2	0	0	0	6	7	5	2	25	5	84	76	24	49	8	19	2	1	56	3	7	0	4	0	0	0	0	1	11	4	44	32	357
ASV_428	152	149	9	0	0	30	8	13	28	10	3	12	9	0	0	8	41	5	82	77	20	2	1	3	1	0	3	12	19	17	0	25	2	21	27	18	8	3	5	0	1	1	15	0	4	0	25	7	0
ASV_297	0	0	0	0	0	0	6	7	167	0	0	0	0	0	0	0	0	0	0	0	6	28	13	14	7	4	383	7	12	41	15	0	0	0	0	0	0	0	0	0	0	0	4	37	6	29	0	54	5
ASV_324	0	0	18	0	0	1	2	847	0	4	2	0	0	0	0	14	0	0	0	0	9	11	7	6	25	1	17	40	3	29	0	0	0	0	0	1	0	0	0	0	0	0	12	1	5	0	1	1	5
ASV_301	0	0	16	26	1018	7	0	3	4	0	0	0	1	0	0	0	4	0	0	3	1	3	3	4	7	22	471	5	0	9	1	0	0	0	0	0	0	0	0	0	0	0	1	2	0	0	1	0	4
ASV_380	0	0	0	0	0	0	2	54	30	0	1	0	0	0	0	1	0	0	0	0	5	9	11	2	0	1	3	3	128	392	56	0	0	0	1	0	0	0	0	0	0	0	4	4	1	1	0	81	19
ASV_309	0	0	0	9	0	0	7	2	4	0	0	0	0	2	5	0	0	0	0	3	2	3	5	4	1	29	14	10	1	6	0	0	0	0	0	1	0	5	0	0	0	0	4	9	6	6	9	7	10
ASV_323	0	0	0	0	0	0	4	1	0	0	0	0	0	0	0	0	0	0	0	0	0	0	0	0	4	1	3	12	0	1	0	0	0	0	0	0	0	0	0	0	0	0	4	0	0	1	3	4	7
ASV_425	17	5	0	0	0	0	0	0	0	0	0	21	1	5	0	0	3	10	1162	185	0	0	0	0	0	0	0	0	0	0	0	0	0	0	0	0	0	0	0	0	0	0	0	0	0	0	0	0	0
ASV_285	0	0	51	1	0	1	0	0	0	0	0	0	0	0	0	0	0	0	0	1	0	0	0	0	0	0	0	0	0	0	0	0	0	0	0	400	38	677	0	0	0	0	0	0	0	0	0	0	0
ASV_365	51	21	14	1	0	2	3	48	40	1	0	9	165	0	0	0	3	1	0	3	1	0	4	0	2	3	2	5	8	5	1	2	1	5	2	2	1	1	0	0	0	0	5	0	0	6	7	126	158
ASV_330	0	0	0	0	0	0	7	8	4	0	0	0	0	1	0	0	0	0	0	0	1	0	1	0	2	3	2	8	0	1	0	0	0	0	0	1	0	0	0	0	0	0	947	150	188	83	5	3	0
ASV_332	0	0	0	0	0	0	0	1	1	0	0	9	0	0	0	6	0	0	0	0	0	0	6	0	0	0	0	6	1	2	0	0	0	0	0	0	0	0	1	0	0	0	0	0	0	0	1	6	8
ASV_341	1	0	1	0	0	0	23	8	30	0	0	1	0	0	0	0	5	3	0	0	14	3	8	1	5	2	0	12	2	2	4	0	0	0	3	29	18	1	0	0	0	0	217	351	39	333	78	133	50
ASV_400	14	3	2	0	0	1	5	8	4	3	0	1	1	4	0	56	0	0	0	0	1	0	1	0	0	0	0	0	0	0	0	21	24	22	64	0	1	0	20	6	2	0	0	1	3	0	0	0	1
ASV_435	7	2	5	0	0	0	15	67	74	0	0	0	0	0	2	0	0	0	0	0	1	1	0	3	7	1	0	6	6	14	0	1	2	4	14	0	0	0	2	2	0	0	2	6	0	1	2	1	131
ASV_271	0	0	0	0	0	0	4	0	0	126	20	0	0	0	0	0	0	0	0	0	0	0	0	0	0	0	0	0	0	0	0	94	77	47	120	0	0	0	0	0	0	0	0	0	0	0	0	0	0
ASV_361	0	0	0	0	0	0	14	6	8	105	44	0	0	0	1	0	2	0	0	0	0	0	0	1	3	1	3	117	19	9	1	1	0	0	0	0	0	0	15	14	3	1	8	8	5	4	11	0	5
ASV_382	3	1	3	0	0	0	0	0	1	0	0	2	1	36	53	105	12	0	0	0	2	0	1	1	5	2	3	4	1	2	0	15	3	0	0	12	5	2	0	0	0	0	8	2	8	0	32	62	28
ASV_336	0	0	0	0	0	0	1	1	2	0	0	0	0	0	0	0	0	0	0	0	2	3	10	7	1	1	2	10	0	4	0	0	0	0	0	0	0	0	0	0	0	0	1	1	3	2	1	0	9
ASV_383	0	0	0	0	0	0	2	1	0	0	0	0	0	0	0	1	0	0	0	0	3	1	0	1	0	0	2	50	0	1	0	0	0	0	0	0	0	0	0	0	0	0	0	0	0	0	4	0	0
ASV_367	0	0	15	0	0	11	22	44	164	6	2	2	0	0	0	4	2	1	0	5	17	3	143	205	6	13	3	23	34	18	2	0	0	0	0	3	3	5	0	0	0	0	12	112	26	50	5	18	20
ASV_357	0	0	1	0	0	79	5	1	3	0	0	1	0	0	0	0	10	0	0	18	0	0	0	0	0	4	0	0	0	0	0	5	0	0	0	109	43	162	0	0	0	0	57	161	176	79	0	0	0
ASV_359	0	0	0	0	0	2	0	10	52	0	0	0	0	334	346	61	0	0	0	0	5	3	10	6	5	0	2	3	1	10	0	1	0	0	0	2	0	0	0	0	0	0	1	3	2	0	8	0	6
ASV_343	0	0	0	0	0	0	4	1	2	0	0	0	0	0	0	0	0	0	0	0	11	1	6	13	0	1	97	13	8	1	716	0	0	0	0	0	0	0	0	0	0	0	3	235	6	21	7	21	11
ASV_393	0	0	1	189	0	12	0	4	0	0	0	2	33	0	0	0	20	175	43	160	1	6	5	11	1	5	2	0	0	0	0	0	0	0	0	0	0	0	0	0	0	0	0	1	1	0	0	4	6
ASV_290	0	0	0	0	0	0	0	0	0	0	0	0	0	0	0	0	0	0	0	0	0	0	0	0	0	0	0	0	0	0	0	0	0	0	0	0	0	1	319	336	248	378	0	0	0	0	0	0	0
ASV_439	2	0	9	1	4	7	7	0	0	4	0	4	0	2	2	44	2	0	0	2	9	5	2	1	50	1	3	135	36	46	4	7	1	8	0	15	6	17	0	0	0	0	26	4	1	3	15	0	212
ASV_335	0	0	0	0	0	0	8	13	8	0	0	0	0	0	0	1	0	0	0	0	4	3	3	2	6	3	6	25	5	6	0	1	0	0	0	0	0	0	2	0	1	0	8	152	75	59	21	3	16
ASV_342	4	0	0	0	0	0	0	3	3	0	0	1	0	5	1	1	0	0	0	0	0	5	6	10	21	1	53	19	13	128	0	0	9	6	5	0	1	0	0	0	0	0	13	6	1	1	11	188	130
ASV_295	0	0	0	0	0	0	0	0	0	7	0	0	0	0	0	0	0	0	0	0	0	0	0	0	0	0	0	0	0	0	0	0	0	0	0	0	0	0	0	0	0	0	0	0	0	0	0	0	0
ASV_349	0	0	0	0	0	0	0	1	0	0	0	0	0	0	0	0	0	0	0	0	0	0	0	0	0	0	0	0	0	0	0	16	14	349	382	0	0	0	0	0	0	0	0	0	0	0	21	1	0
ASV_375	10	1	0	0	0	0	1	4	2	24	4	0	0	0	0	0	0	1	0	0	0	0	2	0	1	1	1	1	0	2	0	0	162	0	0	6	18	0	0	0	0	0	689	1	0	0	1	1	12
ASV_338	0	0	0	0	0	0	6	9	131	0	0	0	0	0	0	0	0	0	0	0	9	28	10	16	2	5	194	7	20	73	9	0	0	0	0	0	0	0	0	0	0	0	1	17	2	32	3	43	11
ASV_411	4	0	4	2	9	252	0	4	2	3	4	0	0	0	0	0	1	0	0	2	0	0	7	3	2	2	4	6	1	1	1	0	0	0	0	15	3	34	11	1	73	36	2	7	1	16	4	0	6
ASV_362	2	1	10	1	0	0	4	31	82	0	0	1	0	12	17	16	0	0	0	0	1	9	5	6	9	9	5	22	18	81	0	2	2	0	0	0	0	0	0	0	0	0	7	4	1	6	10	5	3
ASV_346	0	0	3	1	0	3	6	3	2	8	5	6	1	0	0	0	2	0	0	0	0	0	0	0	0	2	0	30	0	1	0	1	2	0	0	6	2	10	0	0	0	0	2	2	1	1	166	0	2
ASV_350	0	0	1	0	0	1	1	858	124	1	0	0	0	0	0	0	0	0	0	0	2	0	5	1	0	0	1	4	6	127	2	0	0	0	0	0	0	0	1	0	0	0	1	0	0	0	0	0	8
ASV_384	1	0	3	2	0	2	9	25	67	1	0	0	0	0	0	4	4	2	0	6	1	8	13	7	3	7	1	11	5	51	1	1	4	5	47	3	2	0	21	0	1	0	7	3	1	3	2	2	2
ASV_397	2	1	0	0	0	0	17	6	5	14	2	0	0	0	0	0	0	3	0	0	1	1	1	0	0	0	0	73	10	30	0	1	0	0	4	0	0	0	6	1	17	10	406	100	25	50	121	2	0
ASV_436	0	0	0	0	0	0	0	2	4	0	0	0	0	0	0	2	5	15	0	7	1	2	2	4	1	1	0	33	30	47	0	0	0	0	0	0	0	0	2	0	1	0	21	192	160	92	4	1	9
ASV_429	0	0	0	0	0	0	4	1	3	6	5	1	0	84	5	62	0	0	0	0	0	0	0	0	3	0	0	2	0	0	0	1	5	7	1	0	0	0	0	0	0	0	0	1	0	1	4	325	85
ASV_374	3	0	0	0	1	1	12	4	16	0	0	3	0	0	0	0	1	0	0	3	13	8	7	0	2	1	510	1	4	22	4	0	0	0	0	0	0	1	0	0	2	0	25	21	3	73	2	7	2
ASV_1657	0	0	0	0	0	0	2	3	0	0	0	3	0	0	0	0	0	0	0	0	3	4	6	4	3	0	9	267	1	0	0	0	0	0	0	0	0	0	13	124	15	31	1	2	2	0	2	0	6
ASV_345	0	0	0	0	0	0	1	6	3	0	0	0	0	0	0	0	0	0	0	0	2	3	5	1	1	0	12	12	70	178	23	0	0	0	0	1	0	1	3	0	5	1	0	0	3	2	3	4	4
ASV_313	0	0	0	0	0	0	1	4	2	0	0	0	0	0	0	1	0	0	0	0	0	1	0	1	0	0	0	1	0	0	0	0	0	0	0	0	0	0	0	0	0	0	0	0	0	0	0	0	0
ASV_368	0	0	0	0	0	0	2	27	111	0	0	0	0	0	0	0	0	0	0	0	0	0	2	1	0	0	1	8	0	0	0	0	3	0	0	0	0	0	0	0	0	0	0	1	1	1	3	2	1
ASV_402	0	0	9	0	0	1	4	6	6	1	1	1	0	5	0	9	6	2	53	75	6	7	1	0	3	2	2	29	30	106	5	2	0	0	0	0	0	3	0	0	0	0	19	303	27	139	8	1	71
ASV_394	14	2	4	0	0	0	0	2	0	2	3	1	0	0	0	28	3	0	0	0	1	0	1	0	1	0	1	7	5	8	1	15	4	28	19	7	1	0	12	1	1	1	0	0	0	0	6	0	0
ASV_360	0	0	0	0	0	0	1	12	206	0	0	0	0	0	0	0	0	0	0	0	8	24	19	22	1	5	155	7	27	21	9	0	0	0	0	0	0	0	0	0	0	0	4	14	1	68	7	43	19
ASV_440	3	2	0	0	0	0	41	173	238	0	0	0	1	0	0	0	2	2	0	49	10	0	3	0	4	0	1	2	7	12	1	3	6	0	9	0	0	0	0	0	0	0	4	4	12	2	7	4	9
ASV_432	0	0	0	0	0	0	48	0	0	14	0	0	0	8	1	40	0	0	0	0	2	1	0	0	0	0	0	1	0	0	1	0	0	0	0	0	0	0	0	0	0	0	1	0	0	1	1	0	1
ASV_395	11	0	1	0	0	0	0	1	1	19	13	25	4	47	2	27	18	29	0	5	2	0	2	3	0	0	1	36	0	3	0	0	0	0	0	67	29	36	11	5	34	21	0	3	10	1	6	0	2
ASV_325	0	0	0	0	0	1	0	0	0	0	0	1	0	0	0	0	0	0	0	4	0	0	4	0	0	0	0	0	0	0	0	0	0	0	0	409	23	633	0	0	0	0	0	0	0	0	0	0	0
ASV_399	0	0	0	0	0	0	18	4	3	0	0	0	0	0	0	1	0	0	0	0	1	0	0	0	4	1	2	15	0	3	0	7	1	0	0	8	8	1	0	0	0	0	7	5	1	5	2	0	0
ASV_398	0	0	8	6	0	0	6	5	5	0	1	0	0	0	0	0	2	1	0	0	0	0	1	3	4	4	7	602	31	212	11	1	0	0	0	1	3	0	0	0	0	0	21	3	3	5	7	1	2
ASV_423	8	5	30	0	0	1	6	54	88	5	1	3	1	0	0	1	7	1	0	0	4	4	2	1	3	0	1	8	17	55	0	6	0	0	0	18	6	55	0	0	0	0	0	46	9	51	19	85	337
ASV_353	3	0	73	4	4	69	3	4	18	0	2	239	0	24	24	5	77	17	0	42	0	0	4	3	0	0	2	7	0	0	0	0	0	0	0	22	12	26	6	0	32	61	1	8	0	0	4	9	0
ASV_364	1	0	0	0	0	0	11	8	32	8	14	8	24	13	17	11	5	2	0	7	0	0	0	0	2	46	86	15	6	27	0	0	0	0	0	0	0	0	3	1	0	0	0	0	0	0	0	0	2
ASV_392	0	0	0	0	0	0	2	1	0	1	0	2	0	1	0	0	0	0	0	0	0	14	4	7	29	5	17	55	1	7	0	0	0	0	0	3	0	5	0	0	0	0	2	1	0	0	2	0	1
ASV_373	0	0	0	0	0	0	5	5	148	0	0	0	0	0	0	0	0	0	0	0	2	12	7	4	13	4	252	3	1	8	0	0	0	0	0	0	0	0	0	0	0	0	13	10	7	39	13	17	4
ASV_369	0	0	0	0	0	0	2	2	1	0	0	0	0	0	0	0	0	0	0	0	9	5	5	5	2	4	7	2	2	1	0	0	0	0	0	0	0	0	0	0	0	0	0	0	0	3	0	3	7
ASV_322	0	0	0	0	0	0	0	0	0	0	0	4	0	0	0	0	0	0	0	0	0	0	0	0	0	0	0	0	0	0	0	0	0	0	0	0	0	0	360	81	171	388	0	0	0	0	0	0	0
ASV_379	3	3	1	1	0	0	5	8	8	0	0	0	5	0	0	0	0	0	0	0	2	11	7	6	8	2	3	4	5	0	0	0	1	0	0	0	0	0	0	0	0	0	8	2	2	3	17	395	145
ASV_391	0	0	0	0	0	0	0	1	1	0	0	0	0	0	0	0	0	0	0	0	3	7	12	9	1	0	0	12	0	2	0	0	2	0	0	1	2	1	0	0	0	0	0	1	1	0	6	72	672
ASV_372	0	0	0	0	0	0	15	242	612	0	0	0	0	0	0	0	0	0	0	0	1	3	8	4	6	1	4	2	0	2	0	0	0	0	0	0	0	0	0	0	0	0	0	0	2	5	2	4	7
ASV_426	0	0	6	0	0	0	0	0	0	0	0	0	0	28	4	23	0	0	0	0	1	1	2	4	21	0	0	2	0	3	0	0	0	0	0	2	0	4	0	0	0	0	13	0	1	0	0	0	3
ASV_386	0	0	0	0	0	0	2	8	198	0	0	0	0	0	0	0	0	0	40	1	3	2	3	5	4	1	225	3	5	43	5	0	0	0	0	0	0	0	0	1	0	0	0	16	1	24	1	41	5
ASV_389	3	0	0	0	0	0	1	8	75	8	1	0	0	1	0	29	0	0	0	0	1	0	4	3	12	0	0	3	5	3	0	8	2	2	22	0	0	0	2	0	0	0	1	0	1	0	0	0	3
ASV_2022	0	0	0	0	0	0	8	9	5	0	0	2	0	0	0	0	0	0	0	0	5	0	0	1	12	21	34	190	3	4	1	0	0	0	0	0	0	0	0	0	0	0	2	9	4	0	195	2	18
ASV_451	0	0	0	0	0	0	1	3	13	1	0	0	0	0	0	3	0	0	0	0	0	2	1	7	4	0	0	7	1	9	0	1	0	0	0	0	1	0	1	0	0	0	5	1	2	0	5	76	93
ASV_363	0	0	0	0	0	0	0	2	2	0	0	0	0	0	0	0	0	0	0	0	0	0	1	3	2	1	2	2	0	1	0	0	0	0	0	0	0	0	0	0	0	0	0	2	5	0	4	0	10
ASV_387	0	0	2	106	22	92	2	0	2	0	0	1	0	0	0	0	6	28	222	119	1	2	2	5	1	1	1	0	0	2	0	0	0	0	0	0	0	0	0	0	0	0	5	119	32	47	0	0	2
ASV_416	0	0	0	0	0	0	0	3	1	11	17	0	0	0	2	0	3	7	0	1	0	2	5	1	2	11	8	2	1	3	0	1	0	2	0	0	0	0	0	0	0	0	2	1	4	1	7	1	7
ASV_385	0	0	0	0	0	0	6	1	2	0	0	0	0	0	0	0	0	0	0	0	6	5	9	2	1	5	3	11	1	1	0	0	0	0	0	0	0	0	0	0	0	0	1	0	2	0	2	5	8
ASV_326	0	0	0	0	0	0	0	2	0	0	0	0	0	0	0	0	0	0	0	0	0	0	0	0	0	0	0	0	0	0	0	0	0	0	0	0	0	0	0	0	0	0	0	0	0	0	0	0	0
ASV_401	0	6	0	0	0	0	1	0	0	0	0	0	0	0	0	0	0	0	0	0	1	7	6	2	5	0	0	12	0	0	0	0	0	0	0	0	0	0	0	0	0	0	2	2	2	0	2	0	1
ASV_417	0	0	2	0	2	110	2	2	2	0	0	0	0	7	0	6	0	0	0	6	0	2	4	3	0	0	0	16	1	1	0	0	0	0	0	0	0	0	0	0	0	0	21	40	26	19	319	1	7
ASV_442	0	0	1	0	0	0	14	1	0	1	0	0	0	0	1	3	0	0	0	0	1	6	6	4	65	6	36	79	14	4	0	0	0	0	0	1	1	0	0	1	0	0	2	0	3	0	8	0	71
ASV_464	0	0	0	0	0	0	4	0	0	108	20	0	0	0	0	4	21	5	0	0	6	0	0	0	7	0	3	7	11	19	0	2	1	0	0	49	38	2	0	0	0	0	232	12	2	13	13	29	5
ASV_539	4	0	4	0	0	8	6	3	1	0	0	33	0	17	1	36	9	0	0	42	0	2	2	1	0	0	0	12	1	1	0	6	0	3	17	25	6	82	0	0	0	0	3	0	0	1	0	0	6
ASV_339	0	0	0	0	0	0	0	0	0	0	0	0	0	0	0	0	0	0	0	0	0	0	0	0	0	0	0	0	0	0	0	0	0	0	0	0	0	0	0	0	0	0	0	0	0	0	0	0	0
ASV_412	0	0	0	0	0	0	498	47	255	0	0	0	0	0	0	0	0	0	0	0	5	1	0	0	4	0	2	10	1	0	2	0	0	0	0	0	0	0	0	0	0	0	7	1	7	2	16	9	3
ASV_405	0	0	0	0	0	0	0	2	0	3	0	0	0	0	3	2	0	0	0	0	0	0	0	0	3	0	1	3	2	2	0	0	0	0	0	0	0	0	0	0	0	0	1	0	0	1	0	4	9
ASV_430	0	0	1	0	0	0	0	0	2	0	0	1	0	0	0	0	0	0	0	0	0	3	3	4	14	0	0	3	0	0	0	0	0	0	0	5	2	1	23	1	0	1	0	2	4	0	3	0	1
ASV_419	0	0	1	2	0	0	0	2	8	0	0	0	0	0	0	10	1	0	0	0	0	0	9	2	7	2	18	32	40	35	6	0	1	0	0	1	1	1	0	0	0	0	25	1	2	5	9	2	84
ASV_477	0	0	0	0	0	0	9	0	0	0	0	0	0	0	0	8	19	9	0	6	5	0	0	0	192	0	3	9	1	3	1	0	0	0	0	0	0	0	113	4	1	0	125	0	5	3	63	51	156
ASV_406	0	0	1	0	0	0	1	1	5	0	0	0	0	0	0	0	0	0	0	0	0	0	0	0	3	0	1	2	0	2	0	0	2	0	0	0	0	0	0	0	0	0	1	1	0	0	1	7	12
ASV_404	0	0	0	0	0	2	3	24	6	0	0	2	0	0	1	1	0	0	0	1	0	0	5	1	2	1	1	54	13	30	1	0	0	0	0	9	1	0	6	0	3	3	0	0	0	0	2	7	0
ASV_499	0	0	2	0	0	0	17	330	30	0	0	0	0	0	0	0	0	0	0	0	0	1	1	2	11	0	27	3	0	0	0	3	10	22	7	0	0	0	7	0	0	0	0	0	0	0	7	0	0
ASV_407	0	0	0	0	0	0	1	4	11	1	0	0	0	0	0	3	0	0	0	0	0	0	0	1	0	2	1	2	0	1	0	0	0	0	0	0	0	0	0	0	0	0	0	1	1	0	0	24	7
ASV_348	0	0	0	0	0	0	0	0	0	0	0	0	0	561	91	158	0	0	0	0	0	0	0	0	0	0	0	0	0	0	0	0	0	0	0	0	0	0	0	0	0	0	0	0	0	0	2	0	1
ASV_410	0	0	0	0	0	0	4	31	18	0	0	0	3	0	0	0	0	0	0	0	0	3	9	3	0	1	0	14	35	169	3	0	0	0	0	2	0	1	0	0	0	0	7	110	32	30	81	10	61
ASV_471	2	2	3	0	0	0	1	24	0	1	6	0	0	31	0	9	0	0	0	0	0	0	0	0	11	0	0	6	6	27	1	4	3	0	8	0	0	0	1	0	1	0	0	7	0	0	0	4	1
ASV_496	8	0	1	0	0	1	0	4	30	1	0	0	0	52	77	84	6	0	0	5	1	0	1	0	7	3	1	21	8	68	1	0	0	0	0	4	1	2	3	10	3	1	4	1	0	2	0	2	1
ASV_434	0	0	0	0	0	0	0	6	12	0	0	0	1	18	23	8	0	0	0	0	2	3	5	2	3	3	2	2	0	11	0	0	0	0	0	0	0	0	0	0	0	0	2	0	0	1	1	148	80
ASV_427	0	0	1	0	0	0	0	0	0	0	0	1	0	0	0	0	0	0	0	0	2	0	1	2	1	1	0	6	0	0	0	0	0	0	0	0	0	0	1	0	1	11	18	79	30	46	8	0	3
ASV_485	0	0	0	0	0	0	0	1	8	29	11	1	0	0	0	0	0	0	0	0	0	0	0	0	0	0	0	1	1	1	0	5	8	0	0	0	0	0	0	0	0	0	0	2	0	0	0	16	9
ASV_462	0	0	0	0	0	0	0	0	4	0	0	0	0	0	0	0	0	0	0	0	2	3	2	1	1	0	2	10	9	0	0	0	0	0	0	0	0	0	0	0	0	0	1	1	1	0	0	0	0
ASV_418	0	0	0	0	0	5	3	6	102	0	0	0	0	0	0	0	0	0	0	0	1	26	5	5	2	1	164	3	11	52	0	0	1	0	6	0	0	0	0	0	0	0	2	4	1	37	2	21	0
ASV_463	0	0	0	0	0	0	3	2	10	2	0	0	0	0	0	0	0	0	0	0	0	0	0	0	3	3	2	3	1	0	0	10	4	17	20	2	0	0	0	0	0	0	0	2	4	1	0	4	9
ASV_505	0	0	0	0	0	0	2	0	2	24	3	0	0	0	0	0	0	0	0	0	2	0	0	3	2	0	0	4	0	0	0	0	0	0	0	0	0	0	0	2	1	0	0	5	0	2	0	0	1
ASV_424	0	0	0	0	0	0	0	2	0	0	0	0	0	0	0	0	0	0	0	0	0	2	4	1	2	0	342	11	6	37	3	0	0	0	0	0	0	0	0	0	0	0	3	5	0	13	3	135	7
ASV_408	0	0	0	0	0	0	3	76	74	0	0	0	0	0	0	0	0	0	0	0	3	1	1	1	2	0	8	19	17	262	1	0	1	0	0	0	0	0	0	0	0	0	0	0	1	0	1	1	2
ASV_352	0	0	0	0	0	0	0	0	0	0	0	0	0	0	0	0	0	0	0	0	0	0	0	0	0	0	0	0	0	0	0	0	0	0	0	0	0	0	0	0	0	0	0	0	0	1	1	0	0
ASV_1188	5	1	3	25	0	0	4	2	6	64	85	67	1	0	0	0	11	3	0	0	3	0	0	0	0	0	0	10	0	2	0	4	0	0	0	60	21	4	3	0	1	0	154	40	27	12	17	1	0
ASV_474	0	0	0	0	0	0	1	2	1	31	9	2	0	0	0	11	0	16	0	0	0	2	4	1	3	0	4	11	73	169	4	0	2	0	0	1	0	0	0	0	0	0	111	2	0	3	0	84	17
ASV_457	0	0	0	0	0	0	0	2	2	0	0	1	0	0	0	0	0	0	0	0	1	2	0	0	1	1	2	2	0	0	0	0	0	0	0	0	0	0	2	1	0	0	1	3	7	2	0	0	0
ASV_828	0	0	2	1	0	0	222	11	8	0	0	0	0	0	0	3	0	0	0	0	1	0	0	0	4	4	2	32	1	1	1	0	0	0	0	0	0	0	0	0	0	0	7	6	2	5	4	1	3
ASV_455	3	0	0	0	0	0	1	2	0	0	0	0	0	0	0	4	1	0	0	0	0	0	3	0	0	2	0	0	1	26	0	0	0	0	0	2	1	0	2	0	0	0	5	1	0	0	18	0	338
ASV_356	0	0	0	0	0	0	0	0	0	0	0	23	607	0	0	0	0	0	0	0	0	0	0	0	0	0	0	0	0	0	0	0	0	0	0	0	0	0	0	0	0	0	0	0	0	0	0	0	0
ASV_488	0	0	31	1	0	12	30	15	96	0	0	0	0	0	0	17	0	0	0	0	2	1	3	0	7	0	0	48	14	49	7	0	0	0	0	2	4	0	0	0	0	0	0	1	0	0	1	0	2
ASV_433	0	2	0	0	0	0	6	34	86	2	0	0	0	0	0	0	0	0	0	0	1	9	5	2	1	0	6	56	54	97	17	0	0	0	0	5	0	0	0	0	0	0	6	15	1	4	5	1	4
ASV_449	0	0	0	0	0	0	7	3	67	0	0	0	0	0	0	0	0	0	0	0	4	4	3	5	3	0	182	5	3	44	0	0	0	0	0	0	0	0	0	0	0	0	6	2	3	17	2	9	0
ASV_735	15	6	17	75	0	0	56	0	7	0	0	2	50	0	2	4	71	154	0	0	1	0	0	0	0	0	0	11	0	0	0	0	0	0	0	9	3	0	0	0	0	0	46	1	3	6	3	3	1
ASV_516	0	0	1	0	0	5	21	1	67	0	0	0	0	0	0	0	0	0	88	4	6	2	2	5	5	1	133	2	4	0	1	0	0	4	18	0	0	0	0	0	0	0	6	15	2	14	0	38	3
ASV_481	1	0	2	0	0	147	0	1	0	0	0	0	0	0	0	0	2	22	0	110	0	0	0	0	0	0	0	2	0	2	0	0	0	0	0	0	0	0	0	0	0	0	4	43	23	30	1	6	12
ASV_421	0	0	0	0	0	0	4	5	0	0	0	0	0	0	0	0	0	0	0	0	5	0	7	2	3	2	3	1	0	0	0	0	0	0	0	0	0	0	0	0	0	0	13	165	323	112	2	3	4
ASV_377	5	1	6	0	0	0	0	0	0	0	0	0	0	0	0	1	1	0	0	0	0	0	0	0	0	0	0	0	0	0	0	4	5	0	3	0	0	0	0	0	0	0	0	0	0	0	0	0	0
ASV_413	0	0	0	0	0	0	0	0	1	0	0	0	0	0	0	1	0	0	0	0	0	0	0	0	0	0	0	0	0	0	0	0	0	0	0	0	0	0	17	0	1	1	4	20	2	3	0	0	0
ASV_495	5	0	16	0	0	4	12	51	90	1	0	2	0	0	0	30	0	0	0	0	0	2	1	3	14	0	5	8	5	6	0	4	0	0	0	2	3	6	24	1	0	0	1	0	2	1	0	0	9
ASV_443	0	0	0	0	0	0	0	0	1	0	0	0	0	0	0	0	0	0	0	0	0	4	1	0	0	2	0	2	1	2	0	0	0	0	0	0	0	0	0	0	0	0	0	0	2	0	2	422	236
ASV_635	0	0	0	0	0	0	9	3	1	14	3	0	0	0	0	1	1	0	0	0	0	0	1	0	126	1	19	38	0	0	0	1	0	0	0	0	0	0	11	3	2	4	7	4	1	0	16	1	1
ASV_438	0	0	0	0	0	0	0	0	1	0	0	0	0	0	0	0	0	0	0	0	0	0	0	0	2	0	1	4	2	2	0	0	0	0	0	0	0	0	0	0	0	0	3	1	3	1	0	20	4
ASV_509	0	0	0	0	0	1	7	3	59	1	0	0	0	0	0	0	0	0	42	9	2	4	1	1	20	0	79	0	21	5	0	0	1	9	11	0	0	0	2	0	0	0	5	9	2	15	2	17	0
ASV_540	2	0	0	0	0	0	2	11	88	0	0	1	0	1	0	0	0	0	0	0	1	0	1	5	3	0	0	9	19	87	3	0	0	6	3	0	0	1	5	0	1	1	3	1	0	0	0	1	60
ASV_473	0	0	0	0	0	0	63	247	278	0	0	0	0	0	0	3	0	0	0	0	4	1	2	0	0	0	0	1	0	0	0	0	0	0	0	0	0	0	0	1	0	0	0	1	1	0	1	0	0
ASV_452	0	0	0	0	0	0	34	3	11	0	0	0	0	0	0	3	1	0	0	0	2	7	4	1	5	5	3	31	29	8	11	1	0	0	0	1	0	0	0	0	0	0	37	1	4	4	12	8	144
ASV_482	0	0	5	0	0	52	0	1	0	0	0	5	0	0	0	0	0	0	0	0	0	1	0	0	0	3	4	30	2	0	0	0	0	0	0	0	0	0	9	0	23	41	20	73	38	60	36	1	6
ASV_486	0	0	0	0	0	0	0	2	1	0	0	1	0	0	0	0	0	0	0	0	0	0	0	0	0	2	0	0	0	2	0	0	0	0	0	0	0	0	0	0	0	0	3	2	0	0	0	11	13
ASV_501	0	0	5	0	0	0	7	34	0	0	0	2	0	1	0	0	2	0	0	0	0	3	0	0	29	0	5	42	2	2	0	1	1	0	0	0	0	0	356	13	9	0	2	0	0	0	24	0	0
ASV_461	0	0	0	0	0	6	1	2	4	0	0	0	0	0	0	0	5	23	0	19	0	0	0	0	0	0	2	6	1	2	0	0	0	0	0	0	0	0	0	0	0	0	104	6	8	9	9	0	1
ASV_444	0	0	0	0	0	0	1	2	0	0	0	1	1	0	0	1	0	0	0	0	0	2	2	3	2	1	3	6	0	2	2	0	0	0	0	0	1	0	0	0	0	0	21	245	126	178	0	1	3
ASV_445	0	0	2	0	0	0	0	3	16	0	0	0	0	0	0	0	0	0	0	0	8	93	28	169	15	2	0	13	25	78	2	0	0	0	0	0	0	0	0	0	0	0	2	6	0	6	3	8	13
ASV_371	0	0	0	0	17	11	0	0	0	0	0	0	0	0	0	0	0	0	285	19	0	0	0	0	0	0	0	0	0	0	0	0	0	21	22	0	0	0	1	0	1	0	0	0	0	0	0	0	1
ASV_460	0	0	1	0	2	0	6	32	16	6	0	0	0	0	0	2	0	0	0	0	0	2	3	2	0	1	0	0	0	3	0	1	0	1	0	0	0	0	3	0	1	0	0	3	1	0	1	0	0
ASV_466	0	0	0	0	0	0	2	1	2	0	0	4	2	0	0	0	0	0	0	0	0	2	10	10	0	1	3	1	0	1	0	0	0	0	0	0	0	0	0	0	0	0	1	0	4	0	2	1	8
ASV_450	0	0	0	0	0	0	0	1	0	0	0	0	0	0	0	0	0	0	0	0	0	0	0	0	2	0	1	0	1	1	0	0	0	0	0	0	0	0	0	0	0	0	1	0	0	0	0	4	3
ASV_1268	0	0	0	0	0	0	14	4	3	4	5	1	0	0	0	0	0	0	0	0	0	0	0	0	0	5	4	22	1	3	0	0	0	0	0	0	0	0	0	0	2	0	32	73	17	39	37	0	0
ASV_469	0	0	0	0	0	0	0	605	4	0	0	0	0	0	0	0	0	0	0	0	0	1	6	0	0	0	0	4	1	5	1	0	0	0	0	0	0	0	0	0	0	0	4	2	0	0	0	0	1
ASV_403	0	0	0	0	0	0	0	0	0	0	0	0	0	0	0	0	51	86	129	79	0	0	0	0	0	1	0	0	0	0	0	0	0	0	0	0	0	0	0	0	0	0	5	0	4	0	0	0	0
ASV_508	1	0	4	1	0	6	4	4	1	17	7	1	0	0	0	2	4	5	0	2	6	5	0	3	3	0	1	5	3	0	2	5	1	5	0	10	3	1	0	0	0	0	18	46	3	65	17	3	1
ASV_454	1	0	0	0	0	0	2	3	5	0	0	0	0	0	0	0	0	0	0	0	2	0	3	0	2	0	0	19	0	104	1	0	0	0	0	0	2	0	0	0	0	0	23	230	30	163	11	2	4
ASV_396	3	0	0	0	0	0	0	0	0	0	0	0	0	0	3	111	25	0	0	5	0	0	0	0	0	0	0	0	0	0	0	36	21	9	17	0	1	0	0	0	0	0	0	0	0	0	0	0	0
ASV_453	0	0	0	0	0	0	0	1	1	0	1	0	0	0	0	0	0	0	0	0	0	0	9	2	0	3	1	4	4	4	0	0	0	0	0	0	0	1	0	0	0	0	0	1	10	0	6	1	7
ASV_497	0	0	0	0	0	0	6	77	99	0	0	0	0	0	0	0	0	0	0	0	2	4	2	2	2	1	3	8	122	159	11	0	1	0	0	0	0	0	0	0	0	0	6	0	3	0	1	1	2
ASV_515	0	0	0	0	0	0	0	0	0	0	0	0	0	0	0	0	0	0	0	0	0	1	0	2	0	0	0	1	0	0	0	14	9	6	4	0	0	0	0	0	0	0	0	0	0	0	0	5	6
ASV_2267	0	0	3	0	0	1	0	0	0	1	0	44	0	1	0	4	3	0	0	0	0	0	0	0	0	0	0	33	0	0	0	6	0	0	0	35	3	14	14	22	10	42	0	1	0	0	2	0	0
ASV_472	0	0	0	0	0	0	3	11	54	0	0	0	0	0	0	0	0	0	0	0	4	20	10	9	1	1	130	3	6	13	2	0	0	0	0	0	0	0	0	0	0	0	4	17	4	13	2	16	6
ASV_476	0	0	0	0	0	0	2	3	1	0	0	0	0	0	0	0	0	0	0	0	0	0	5	6	2	9	1	5	0	3	0	0	0	0	0	0	0	0	0	0	0	0	0	0	0	1	0	1	4
ASV_467	0	0	0	0	0	0	4	2	68	0	0	0	0	0	0	0	0	0	0	0	0	1	11	11	2	2	141	7	2	26	0	0	0	0	0	0	0	0	0	0	0	0	4	27	4	8	3	22	3
ASV_483	0	0	0	0	0	0	0	0	0	0	0	0	0	0	0	0	0	0	0	0	0	0	1	6	0	0	0	10	0	21	0	1	0	0	0	0	0	0	0	0	0	0	0	0	2	3	0	0	0
ASV_459	1	0	0	0	0	0	3	0	1	3	1	0	0	0	0	0	0	0	0	0	0	0	0	0	0	0	0	1	10	10	0	0	0	0	0	0	0	0	0	0	0	0	0	0	0	0	0	0	0
ASV_437	0	0	0	0	0	0	0	0	0	4	17	0	0	0	0	0	6	0	0	56	0	0	0	0	0	0	19	0	0	0	0	0	0	0	0	13	4	6	0	0	0	0	0	1	0	0	0	0	0
ASV_494	0	0	1	0	0	0	8	16	127	1	0	0	0	0	0	0	0	0	0	0	0	0	0	0	2	0	0	0	0	0	0	1	0	0	0	0	0	0	0	0	0	0	0	0	0	1	3	1	370
ASV_468	0	0	0	0	0	0	7	103	197	0	0	0	0	0	1	3	0	0	0	0	1	0	1	0	10	1	0	10	2	1	0	0	0	0	0	0	0	0	2	2	1	1	0	1	1	0	4	1	1
ASV_456	0	0	0	0	0	0	1	4	172	0	0	0	0	0	0	0	0	0	0	0	3	0	3	6	2	0	42	9	1	39	3	0	0	0	0	0	0	0	0	0	0	0	2	10	3	28	3	21	3
ASV_409	2	1	1	0	0	7	0	0	0	0	0	0	0	0	0	0	0	0	0	0	0	0	0	0	0	0	0	0	0	0	0	1	1	3	0	0	0	0	0	0	0	0	0	0	0	0	0	0	0
ASV_490	3	0	0	0	0	0	0	1	0	0	0	0	2	0	0	0	0	0	0	0	0	0	0	1	2	1	1	9	0	2	0	0	0	0	0	0	0	0	0	0	0	0	3	3	2	2	1	1	0
ASV_525	0	0	0	0	0	0	0	0	0	0	0	2	0	0	0	28	0	0	0	0	0	0	0	0	0	0	0	0	0	0	0	11	7	14	10	0	0	0	0	0	0	0	0	0	0	0	0	0	0
ASV_422	0	0	0	0	0	0	0	0	0	0	0	215	346	0	0	0	0	0	0	0	0	0	0	0	0	0	0	0	0	0	0	0	0	0	0	0	0	0	0	0	0	0	0	0	0	0	0	0	0
ASV_503	0	0	0	0	0	0	0	36	119	1	0	0	0	6	6	3	0	0	0	0	3	1	3	2	10	1	26	2	4	16	1	0	0	4	0	0	0	0	1	0	1	2	1	0	0	0	3	1	4
ASV_514	0	0	0	0	0	0	1	0	0	0	0	1	0	0	0	0	0	0	0	0	1	2	3	7	0	0	0	12	0	0	0	0	0	0	0	9	0	17	0	0	0	0	2	0	1	0	3	0	3
ASV_415	0	0	0	0	0	3	0	0	0	7	0	0	0	0	0	0	0	0	0	0	0	0	0	0	0	0	0	2	0	21	0	0	0	0	0	0	0	0	0	0	0	0	0	0	0	0	0	0	1
ASV_1081	0	0	0	0	0	0	23	5	4	5	0	1	0	0	0	0	0	0	0	0	1	0	0	0	8	0	1	51	2	0	0	3	0	0	0	0	1	0	26	3	4	19	4	0	5	1	39	0	2
ASV_492	3	2	0	0	0	0	4	203	202	0	0	1	0	0	0	0	0	0	0	0	0	1	0	1	2	0	0	0	7	33	0	0	0	0	0	0	0	0	0	0	1	0	0	1	0	0	2	1	11
ASV_530	4	11	0	6	0	0	6	0	1	2	1	5	0	0	0	0	10	5	0	0	212	2	1	1	5	12	10	18	0	5	0	0	0	0	0	4	25	0	9	0	0	1	1	0	1	2	0	0	0
ASV_558	0	0	5	16	0	0	1	0	1	0	0	6	3	111	6	11	0	0	0	0	2	2	1	1	1	0	0	2	1	0	0	0	0	0	0	0	0	0	0	0	0	0	0	3	2	0	0	2	2
ASV_533	0	0	8	1	0	9	1	0	0	0	0	1	0	0	0	11	0	0	0	0	0	5	2	3	1	0	0	7	3	1	0	0	0	0	0	10	6	69	0	0	0	0	33	58	8	40	6	0	6
ASV_507	0	0	0	0	0	0	6	3	1	0	0	0	0	0	0	0	0	0	0	0	0	0	0	0	12	0	2	22	1	5	0	0	0	0	0	0	0	0	1	0	0	0	201	93	9	72	1	4	0
ASV_448	21	0	0	0	0	0	0	0	0	0	0	0	0	0	0	0	0	0	0	0	0	0	0	0	0	0	0	0	0	0	0	0	0	0	0	5	13	2	0	0	0	0	0	0	0	0	0	0	0
ASV_1291	0	0	0	0	0	0	8	3	1	7	0	0	0	0	0	0	0	0	0	0	0	0	0	0	0	0	0	20	3	0	0	0	0	0	0	1	1	0	48	1	10	25	19	27	27	9	24	0	0
ASV_825	1	0	4	12	0	0	2	2	3	5	0	0	0	0	0	8	0	2	0	1	11	15	29	16	3	3	1	25	0	0	0	4	0	0	0	8	2	9	4	0	1	3	4	2	7	0	10	9	10
ASV_480	0	0	0	0	0	0	0	0	0	0	0	0	0	0	0	25	0	0	0	0	0	0	0	0	0	0	0	8	0	10	0	0	0	0	0	3	5	0	0	0	0	0	0	0	0	0	0	2	0
ASV_506	0	0	0	0	0	0	3	8	38	0	0	0	0	0	0	0	0	0	0	0	2	3	1	1	0	0	49	3	0	25	0	0	0	0	0	0	0	0	0	0	0	0	11	1	4	21	2	3	2
ASV_590	4	1	0	0	0	0	15	1	4	14	10	2	0	0	0	1	4	3	0	0	4	3	0	1	4	1	1	1	1	1	0	1	0	0	0	20	5	0	7	0	0	0	40	7	7	11	50	0	0
ASV_563	0	0	7	0	0	0	2	1	1	0	0	0	0	0	0	0	0	0	0	0	0	6	2	0	5	1	9	19	0	1	0	0	0	0	0	0	0	0	1	0	0	0	11	0	2	0	3	0	1
ASV_599	0	0	0	0	0	0	0	0	1	1	0	0	0	45	2	59	0	0	0	0	1	0	2	3	0	0	1	41	0	9	0	0	0	7	0	5	2	24	0	0	0	0	0	1	0	0	1	0	1
ASV_638	0	0	0	0	0	0	0	0	0	0	0	0	0	0	0	0	0	0	0	0	0	0	0	0	0	0	0	0	0	0	0	2	2	12	8	0	0	0	0	0	0	0	0	0	0	0	0	0	0
ASV_664	0	0	0	0	0	0	0	0	0	33	4	4	0	0	0	55	4	0	0	0	0	0	0	0	0	0	0	0	0	0	0	3	9	0	0	0	0	0	0	0	0	0	0	0	0	0	0	0	0
ASV_567	0	0	0	0	0	0	0	0	0	0	0	0	0	0	0	0	0	0	0	0	1	0	1	2	0	1	0	0	0	0	0	0	0	0	0	0	0	0	0	0	0	0	0	0	0	0	0	0	0
ASV_560	0	0	0	0	0	0	1	2	0	0	0	0	0	0	0	0	2	0	0	0	2	3	2	4	0	0	1	2	0	0	0	0	0	1	5	0	0	0	0	0	0	0	1	0	0	2	2	26	0
ASV_493	0	0	0	0	0	0	3	445	0	0	0	0	0	0	0	1	0	0	0	0	0	0	2	1	0	1	3	1	0	4	0	0	0	0	0	0	0	0	0	0	0	0	0	2	0	0	1	2	2
ASV_487	0	0	0	0	0	0	2	3	3	0	0	0	0	0	0	0	0	0	0	0	4	7	5	6	5	0	166	5	3	25	2	0	0	0	0	0	0	0	0	0	0	0	4	7	0	12	1	15	6
ASV_504	2	1	0	0	0	0	0	0	0	0	0	0	0	0	0	0	0	0	0	0	0	0	0	1	0	0	0	0	0	0	0	0	0	0	0	0	0	0	0	0	0	0	0	0	1	0	0	0	2
ASV_511	0	0	0	0	0	0	5	0	12	0	0	0	0	0	0	0	0	0	0	0	1	1	4	0	3	2	44	9	0	0	238	0	0	0	0	0	0	0	0	0	0	0	4	89	4	4	0	3	3
ASV_524	0	0	0	0	0	0	2	25	10	0	0	0	0	0	0	1	0	0	0	0	1	0	0	3	2	0	0	11	12	12	4	2	1	1	0	0	1	0	1	0	0	0	0	5	2	0	2	2	0
ASV_564	0	0	0	0	0	0	0	3	9	0	0	0	0	1	0	0	0	0	0	4	0	7	3	3	3	0	200	3	1	0	0	0	0	0	0	0	0	0	0	0	0	0	0	4	3	49	0	11	0
ASV_541	3	1	0	0	0	0	2	0	0	3	0	0	0	0	0	15	0	0	0	0	0	0	0	0	0	0	0	0	0	2	0	0	0	0	0	0	0	0	0	0	0	0	0	0	0	0	0	0	0
ASV_572	3	2	0	0	0	0	13	22	78	0	0	0	0	2	5	3	0	0	0	0	0	0	0	0	33	1	1	0	0	4	0	1	1	0	0	0	0	0	0	0	0	0	0	0	2	0	0	0	0
ASV_441	0	1	0	0	0	0	0	0	0	0	0	0	0	0	0	0	0	0	0	129	0	0	0	0	0	0	0	0	0	0	0	0	9	0	0	0	0	0	1	0	0	0	0	0	0	0	0	0	0
ASV_1508	0	0	1	0	0	0	12	4	5	0	0	2	0	0	0	0	2	6	0	0	0	0	1	0	0	2	0	0	2	2	0	50	0	0	0	4	37	0	0	0	0	0	97	65	33	12	4	0	0
ASV_502	0	0	0	0	0	0	7	115	245	19	2	0	0	0	0	0	0	0	0	0	0	0	0	0	1	0	0	2	0	3	0	0	0	0	0	0	0	0	0	0	0	0	1	0	1	0	0	4	6
ASV_536	0	0	0	0	0	0	0	6	0	0	0	0	0	0	0	1	0	0	0	0	1	1	13	0	0	5	4	3	12	34	0	7	2	0	8	0	0	0	0	0	0	0	0	10	1	0	0	0	3
ASV_573	0	0	0	0	0	0	0	0	38	0	0	0	0	0	0	3	0	1	0	0	0	0	6	1	1	0	31	6	6	44	2	1	8	0	0	0	0	0	0	0	0	0	6	0	0	0	0	2	6
ASV_1216	0	0	0	0	0	0	0	0	1	0	0	0	0	1	1	13	0	0	0	0	0	0	0	0	0	0	0	0	0	0	0	0	0	0	0	0	0	0	0	0	0	0	0	0	0	0	6	50	189
ASV_517	0	0	0	0	0	1	0	0	45	0	0	0	0	0	0	0	0	0	0	1	3	1	8	3	1	0	128	3	8	26	4	0	0	0	0	0	0	0	0	0	0	0	2	10	0	36	0	6	0
ASV_531	1	0	0	0	0	3	0	0	1	0	0	4	0	4	0	1	0	0	0	1	8	0	3	1	3	0	0	1	0	3	0	0	0	0	0	0	0	0	0	0	0	0	2	0	2	1	7	4	7
ASV_528	0	0	0	0	0	0	2	3	0	0	0	0	0	0	0	0	0	0	0	0	2	3	3	11	0	0	3	1	1	1	0	0	0	0	0	0	0	0	0	0	0	0	0	1	3	0	3	0	2
ASV_522	0	0	0	0	0	0	0	0	1	0	0	0	0	0	0	0	0	0	0	0	0	1	5	0	0	0	0	5	35	151	11	0	4	0	0	0	1	0	0	0	0	0	0	0	2	0	1	14	9
ASV_519	0	0	0	0	0	0	2	0	1	0	0	0	1	0	0	1	18	3	0	0	0	0	1	0	24	4	117	2	0	0	1	0	0	0	0	0	0	0	0	0	0	0	1	2	5	1	2	0	1
ASV_513	0	0	0	0	0	0	4	0	21	0	0	0	0	0	0	0	0	0	0	0	2	1	2	2	8	0	1	8	3	13	3	0	0	0	0	0	0	0	0	0	0	0	10	33	2	123	6	2	0
ASV_1014	13	41	2	1	0	0	12	0	0	17	10	2	1	0	0	0	3	4	0	1	82	1	0	0	0	3	2	3	0	0	0	4	0	0	1	4	4	2	0	0	2	0	29	2	1	1	61	1	3
ASV_534	0	0	0	0	0	0	0	0	0	1	0	2	3	0	0	0	1	0	0	0	0	1	0	0	0	1	0	0	1	1	0	1	0	0	0	0	1	0	0	0	0	0	23	5	7	0	6	5	4
ASV_597	0	0	0	0	0	0	4	2	3	0	0	0	0	0	0	0	0	0	0	0	1	0	0	0	2	0	3	3	2	0	0	0	0	0	0	4	1	6	0	0	0	0	100	50	158	13	6	0	0
ASV_561	1	0	0	0	0	6	0	0	0	0	0	4	0	19	0	6	0	0	0	16	0	0	0	0	0	0	0	1	0	0	0	0	0	0	0	18	1	209	0	0	0	0	0	2	1	0	1	0	3
ASV_628	0	0	0	0	0	0	7	8	15	0	9	0	0	0	0	1	1	9	0	0	0	0	2	0	3	7	32	0	0	0	0	0	1	0	0	0	0	0	0	0	0	0	0	2	2	1	0	0	2
ASV_510	0	0	0	0	0	0	8	10	6	0	0	0	0	0	0	2	3	0	0	0	0	0	3	1	10	0	2	7	0	22	0	2	1	1	4	0	0	0	0	0	0	0	0	2	1	0	4	12	257
ASV_575	0	0	0	0	0	0	0	8	0	6	3	0	0	0	1	12	3	0	0	0	0	0	1	0	36	0	84	35	0	0	0	0	0	0	0	1	0	0	0	0	0	0	1	0	4	0	0	2	2
ASV_529	0	0	0	0	0	0	7	0	2	0	0	0	0	0	0	0	0	0	0	0	6	0	1	0	2	15	0	152	2	11	0	0	0	0	0	0	0	0	0	0	0	0	96	62	9	32	17	3	2
ASV_552	0	0	0	0	0	0	6	5	10	0	0	0	0	8	11	4	0	0	0	0	0	1	5	6	0	0	1	4	1	11	0	0	0	0	0	0	0	0	0	0	0	0	3	0	1	0	0	5	5
ASV_526	0	0	0	0	0	0	0	0	1	0	0	0	0	0	0	0	0	0	0	0	2	0	0	1	1	4	1	0	1	2	1	0	0	0	0	0	0	0	0	0	0	0	3	1	0	0	2	0	3
ASV_544	0	0	0	0	0	0	6	34	177	9	12	2	1	0	0	1	0	10	0	7	0	0	0	2	0	1	0	0	1	1	0	0	0	0	0	0	0	0	0	0	0	0	0	66	20	42	2	6	2
ASV_523	0	0	0	0	0	0	1	0	0	0	0	0	0	0	0	0	0	0	0	0	0	1	2	1	0	1	0	25	18	49	0	0	0	0	0	0	0	0	1	0	0	0	1	0	0	0	3	0	8
ASV_470	0	0	0	0	0	0	2	1	1	0	0	0	0	0	0	0	0	0	0	0	0	0	0	0	0	0	0	0	0	0	0	0	0	0	0	0	0	0	0	0	0	0	0	0	0	0	3	0	6
ASV_465	0	0	0	16	300	0	0	0	0	0	0	0	0	0	0	0	0	0	0	0	0	0	0	0	0	0	0	0	0	0	0	0	0	57	15	0	0	0	0	0	0	0	0	0	0	0	0	0	0
ASV_697	0	0	5	0	0	60	4	1	0	0	0	0	0	45	9	15	1	0	0	0	0	0	0	0	1	0	0	2	1	0	0	0	0	0	0	45	10	28	0	0	0	0	101	10	35	2	0	0	2
ASV_538	0	0	4	11	3	8	3	4	0	0	0	0	0	4	4	5	0	0	0	0	0	0	0	0	1	0	0	2	0	0	0	2	0	0	0	0	0	0	0	0	0	0	0	0	0	0	1	11	16
ASV_548	8	0	0	0	0	0	3	0	3	1	0	4	0	0	0	2	0	0	0	0	1	0	2	4	0	2	0	6	0	0	0	5	0	7	0	1	0	0	0	0	0	0	44	87	17	61	10	0	0
ASV_574	0	0	2	0	0	1	1	1	70	1	0	0	0	0	0	0	0	0	0	0	2	6	2	1	12	5	63	2	5	14	1	0	0	0	0	0	1	0	0	0	2	0	4	9	0	19	3	0	3
ASV_1122	0	0	0	0	0	0	1	3	1	7	12	0	0	0	0	6	0	0	0	0	0	0	0	0	0	0	0	1	0	0	0	2	1	0	0	0	0	0	0	0	0	0	0	0	0	2	0	45	78
ASV_607	0	0	0	0	0	0	2	1	0	0	0	0	0	0	0	0	115	71	0	2	2	0	0	0	0	0	0	2	0	1	0	0	0	0	0	0	0	0	0	0	0	0	0	0	1	2	4	0	6
ASV_549	0	0	0	0	0	0	1	0	15	0	0	0	0	0	0	0	0	0	0	0	0	0	0	0	0	0	0	0	1	5	0	0	0	0	0	0	0	0	0	0	1	0	0	0	0	0	0	34	118
ASV_595	0	0	0	0	0	0	0	1	0	0	0	1	0	0	0	0	0	0	0	0	0	0	3	0	0	0	0	0	2	0	0	0	0	0	0	24	8	6	0	0	2	0	2	0	1	2	1	0	1
ASV_958	2	0	7	11	0	0	47	0	0	3	1	8	2	0	0	0	5	4	0	0	19	0	0	0	0	0	1	3	0	0	0	15	3	0	0	5	11	1	17	0	3	9	33	1	9	1	20	0	1
ASV_556	0	0	0	0	0	0	0	3	1	0	0	0	0	0	0	0	0	0	0	0	1	2	2	0	0	5	1	3	0	1	0	0	0	0	0	0	0	0	0	0	0	0	0	0	1	0	0	2	1
ASV_566	0	0	0	0	0	0	0	2	1	0	0	0	0	0	0	0	0	0	0	0	1	0	2	1	0	3	2	3	3	1	0	0	0	0	0	0	0	0	0	0	0	0	0	0	1	1	0	2	3
ASV_627	0	0	0	0	0	0	15	35	57	0	1	0	0	0	0	5	0	0	0	0	0	0	0	0	0	0	1	0	0	0	0	0	0	0	0	0	0	0	0	0	0	0	0	0	0	0	0	3	0
ASV_478	0	0	0	0	0	0	0	0	0	0	0	0	0	0	0	0	0	0	0	0	0	0	0	0	0	0	0	0	0	0	0	303	29	0	57	0	0	0	0	0	0	0	0	0	0	0	0	0	0
ASV_587	0	0	4	0	5	5	0	4	0	0	0	0	0	0	0	1	0	0	0	1	0	0	0	0	3	2	0	4	4	2	0	0	0	0	0	0	0	0	1	0	0	0	0	5	0	0	3	2	294
ASV_758	1	0	18	28	0	3	10	1	0	2	3	8	73	1	5	3	6	25	0	1	0	0	0	0	1	0	0	3	3	0	0	9	27	0	0	0	3	0	2	0	5	5	13	4	4	0	14	1	1
ASV_498	0	0	0	0	0	0	0	0	0	0	0	18	0	0	0	0	1	0	0	0	0	0	0	0	0	0	0	0	0	0	0	211	59	29	51	0	0	0	0	0	0	0	1	0	0	0	0	1	0
ASV_621	21	2	1	0	0	0	0	0	0	0	0	2	0	0	8	43	0	0	0	0	0	0	0	0	0	0	0	1	0	0	0	0	1	0	0	42	4	152	0	0	0	0	0	0	0	0	8	0	0
ASV_1147	0	0	0	3	0	0	0	5	0	1	0	0	0	17	112	24	0	0	0	0	0	0	0	0	3	1	4	3	1	3	1	0	0	0	0	0	0	0	0	0	0	0	3	0	2	0	0	0	45
ASV_559	0	0	0	0	2	2	0	0	6	0	0	0	0	0	0	0	0	0	225	2	1	0	6	0	1	0	38	0	2	3	1	0	0	2	0	0	0	0	0	0	0	0	0	0	0	1	0	67	0
ASV_542	0	0	0	0	0	0	0	0	0	0	0	0	0	0	0	0	0	0	0	0	1	0	1	0	0	0	3	152	0	0	0	0	0	0	0	9	4	0	0	0	0	0	7	1	0	2	3	0	3
ASV_571	0	0	1	0	0	0	3	1	0	0	0	0	0	0	0	0	0	0	0	0	0	0	0	0	1	2	1	1	0	2	0	0	0	0	0	0	0	1	0	0	0	0	22	153	79	77	0	0	0
ASV_605	0	0	3	2	0	155	1	0	0	0	0	0	0	0	0	2	7	1	0	0	0	0	0	0	0	0	0	8	0	0	0	0	0	0	0	9	7	15	0	0	0	0	19	6	28	2	6	0	0
ASV_584	0	0	0	0	0	0	0	1	0	0	0	1	0	0	0	0	1	0	0	19	0	0	0	0	0	0	0	0	0	0	0	0	0	0	0	8	1	206	0	0	0	0	0	0	1	0	2	0	0
ASV_600	0	0	0	0	0	0	0	4	0	0	0	28	65	0	0	0	0	0	0	0	0	0	0	0	0	0	0	1	0	0	1	0	0	0	0	0	0	0	0	0	0	0	0	0	2	4	2	0	2
ASV_631	0	3	0	0	0	1	4	21	44	0	0	0	0	0	0	0	0	1	0	0	0	0	11	0	3	0	2	0	0	16	0	0	117	2	2	1	0	0	13	1	4	1	3	1	2	0	1	2	11
ASV_545	0	0	0	0	0	0	0	3	0	0	0	0	0	0	0	0	0	0	0	0	1	21	82	201	0	0	0	3	0	1	0	0	0	0	0	0	0	0	0	0	0	0	0	0	0	0	0	5	2
ASV_604	0	0	0	1	0	0	4	35	56	0	0	0	0	0	0	0	0	0	0	0	0	1	4	0	0	1	0	5	0	2	0	0	0	0	0	0	0	0	0	0	1	0	0	0	1	1	0	1	2
ASV_491	0	0	0	0	0	0	0	0	0	1	0	347	9	0	0	0	0	0	0	1	0	0	0	0	0	0	0	0	0	0	0	0	0	0	0	0	0	0	0	0	0	0	2	0	1	0	0	0	0
ASV_555	0	0	0	0	0	0	0	0	0	0	0	0	0	0	0	0	0	0	0	0	1	1	2	2	1	167	157	0	0	1	0	0	0	0	0	0	0	0	0	0	0	0	0	1	0	0	1	0	3
ASV_647	0	0	0	0	0	0	1	3	16	0	0	0	0	0	0	1	0	0	0	0	0	0	6	0	1	3	0	12	9	73	0	3	1	3	4	0	0	0	0	0	0	0	2	13	0	0	1	3	3
ASV_546	0	0	0	0	0	0	0	2	52	0	0	0	0	0	0	0	0	0	0	0	0	5	6	7	1	1	32	1	3	20	3	0	0	0	0	0	0	0	0	0	0	0	2	14	0	2	2	24	2
ASV_583	0	0	0	0	0	0	0	4	75	0	0	0	0	0	0	0	0	0	0	0	6	5	7	2	1	1	24	0	0	8	0	0	0	0	0	0	0	0	0	0	0	0	1	20	1	39	0	2	2
ASV_611	0	0	0	1	0	0	1	1	0	3	1	1	1	0	0	1	2	0	0	0	0	0	1	0	0	0	1	21	2	0	0	0	0	0	0	2	0	0	0	0	0	0	92	41	63	35	39	0	3
ASV_626	0	0	0	0	0	0	3	0	0	0	0	0	0	0	0	0	8	6	0	0	2	0	1	0	5	0	0	3	0	1	0	0	0	0	0	0	0	0	0	0	0	0	2	4	7	1	30	37	173
ASV_1361	0	0	0	0	0	0	4	0	0	0	0	0	0	0	0	0	0	0	0	0	0	0	0	0	8	1	0	9	0	2	0	6	0	0	0	0	0	0	10	0	0	0	12	3	1	0	161	38	10
ASV_683	0	0	1	0	0	0	0	0	0	0	0	0	0	0	0	0	0	0	0	0	0	0	0	0	2	0	0	0	0	0	0	0	0	0	0	0	0	0	0	0	2	0	0	0	0	1	3	0	0
ASV_565	0	0	0	0	0	0	1	4	63	0	0	0	0	0	0	0	0	0	0	0	0	0	2	0	0	1	126	0	0	21	0	0	0	0	0	0	0	0	0	0	0	0	9	2	2	1	2	15	0
ASV_550	0	0	0	0	0	0	0	3	3	0	0	0	0	0	0	0	0	0	0	0	1	3	1	5	1	0	0	0	0	0	0	0	0	0	0	0	0	0	0	0	0	0	5	2	0	0	2	3	3
ASV_582	0	0	0	0	0	0	4	1	0	0	0	0	0	0	0	0	0	0	0	0	1	0	0	0	2	2	1	3	0	0	0	0	0	0	0	0	0	0	0	0	0	0	1	0	2	4	3	5	0
ASV_537	0	0	0	0	0	0	0	0	29	0	0	0	0	0	0	0	0	0	0	0	1	0	1	7	0	0	1	0	1	0	3	0	0	0	0	0	0	0	0	0	0	0	9	25	1	2	0	0	0
ASV_569	0	0	0	0	0	0	0	1	0	0	0	0	0	0	0	0	0	0	0	0	0	1	0	0	1	0	311	0	5	0	0	0	0	0	0	0	0	0	0	0	0	0	2	0	0	0	0	0	0
ASV_594	0	0	0	0	0	0	1	0	1	0	0	0	0	0	0	1	0	0	0	0	0	0	0	0	0	0	0	0	0	2	0	0	0	0	0	0	0	0	0	0	0	0	0	0	0	0	0	0	1
ASV_615	2	0	0	0	0	0	0	0	0	0	0	0	0	0	1	33	5	0	0	0	0	0	0	0	0	0	0	13	8	4	0	2	0	0	0	12	4	3	0	0	0	0	5	0	1	0	11	0	49
ASV_591	0	0	0	0	1	0	2	7	67	1	0	0	0	0	0	0	0	0	16	3	0	0	0	0	0	0	0	2	0	0	0	0	0	126	19	0	0	0	0	0	0	0	0	3	0	0	0	10	0
ASV_562	0	0	0	0	0	0	3	0	0	0	0	0	0	0	0	0	0	0	0	0	0	1	3	1	0	0	2	5	0	0	0	0	0	0	0	0	0	0	0	0	0	0	0	0	0	0	0	0	0
ASV_588	0	0	0	0	0	0	0	3	4	0	0	0	0	0	0	0	0	0	0	0	1	0	2	0	4	0	42	2	0	0	0	0	0	0	0	0	0	0	0	0	0	0	2	0	0	0	2	0	0
ASV_568	0	0	0	0	0	0	2	1	31	0	0	0	0	0	0	0	0	0	0	0	0	1	5	3	3	1	51	1	0	33	0	0	0	0	0	0	0	0	0	0	0	0	0	0	1	6	2	4	1
ASV_580	0	0	0	0	0	0	6	1	2	0	0	0	0	0	0	0	0	0	0	0	4	1	0	1	1	1	1	5	0	0	0	0	0	0	0	0	0	0	0	0	0	0	24	85	16	169	7	0	0
ASV_553	0	0	0	0	0	0	0	0	0	0	0	0	0	0	0	3	0	0	0	0	1	5	1	0	0	1	0	0	0	0	0	1	0	0	0	1	0	0	0	0	0	0	0	0	2	0	0	2	13
ASV_911	0	0	0	0	0	0	0	0	0	0	0	0	0	1	0	20	0	0	0	0	0	0	1	0	0	0	0	0	0	0	0	23	4	17	10	0	0	0	0	0	0	0	9	0	0	0	0	0	0
ASV_665	0	0	1	0	0	0	0	0	0	0	0	1	1	0	0	0	1	0	0	0	3	0	0	0	216	8	3	12	4	9	2	0	0	0	0	0	0	0	0	0	0	0	5	5	2	0	8	7	2
ASV_576	0	0	0	0	0	0	0	0	31	0	0	0	0	0	0	0	0	0	0	0	4	1	2	11	4	0	75	0	1	21	0	0	0	0	0	0	0	0	0	0	0	0	1	0	0	12	0	9	1
ASV_578	1	0	1	0	0	0	1	2	0	0	0	1	0	0	0	1	1	0	0	0	0	0	1	0	44	0	0	3	6	16	4	2	0	0	0	0	0	0	0	0	0	0	3	0	1	0	0	0	0
ASV_623	2	0	1	0	3	3	3	13	9	10	2	1	0	0	0	31	1	0	0	2	0	0	1	0	0	0	0	16	14	17	0	5	5	0	0	11	3	9	3	0	0	0	3	0	0	2	3	0	1
ASV_581	0	0	0	0	0	0	2	4	48	1	0	0	0	0	0	0	0	0	0	0	1	0	0	1	2	0	39	0	5	29	2	0	0	0	6	0	0	0	0	0	0	0	2	0	0	6	0	16	0
ASV_639	12	0	0	0	0	0	0	1	0	25	11	0	0	0	0	0	0	0	0	0	1	2	0	0	4	0	0	12	0	9	0	0	0	0	0	0	0	0	0	0	0	0	0	6	0	0	35	89	32
ASV_551	1	0	10	1	4	1	2	0	0	0	0	0	0	0	0	0	1	0	0	0	0	0	0	0	36	3	0	1	0	0	0	0	5	0	2	0	0	0	0	0	0	0	5	2	1	0	2	0	3
ASV_637	1	0	0	0	0	0	15	1	0	0	0	0	0	0	0	1	0	0	0	0	0	0	0	0	0	0	0	5	0	0	1	0	0	0	0	6	7	18	0	0	0	0	3	0	2	2	25	133	12
ASV_598	0	0	3	0	0	1	0	5	23	0	0	0	0	0	0	0	0	0	0	0	1	0	1	0	1	1	0	26	0	0	0	0	1	0	0	0	0	0	0	0	0	0	1	0	0	0	0	0	1
ASV_512	0	0	0	0	11	2	0	0	0	0	0	0	0	0	0	0	0	0	140	9	0	0	0	0	0	0	0	0	0	0	0	0	0	13	36	0	0	0	0	0	1	0	0	0	0	0	0	0	0
ASV_554	0	0	0	9	0	19	1	2	18	0	0	0	0	0	0	0	3	0	53	144	0	1	0	0	0	0	0	0	0	0	0	0	0	0	0	0	0	0	0	0	0	0	0	0	0	0	0	0	2
ASV_871	0	0	1	3	0	0	3	0	0	0	0	0	0	0	0	0	0	0	0	0	1	0	0	0	118	1	1	61	0	29	0	0	0	0	0	0	0	0	0	0	0	0	52	11	5	1	4	4	0
ASV_906	0	0	0	0	0	0	113	8	3	1	0	0	0	0	0	0	0	0	0	0	0	0	0	0	0	0	0	4	0	0	0	4	0	0	0	3	1	0	0	0	0	0	53	0	1	1	87	18	5
ASV_629	0	0	0	0	0	0	2	0	0	0	0	0	0	0	0	1	0	0	0	0	1	0	1	0	0	0	0	3	0	0	0	0	0	0	0	0	0	5	0	0	0	0	1	0	0	0	1	0	0
ASV_543	0	0	1	0	0	0	6	0	0	6	0	0	0	0	0	2	3	0	0	0	0	0	0	0	2	0	15	1	0	0	0	0	0	0	0	0	0	0	0	0	0	0	0	0	0	0	0	0	0
ASV_603	0	0	33	1	0	0	2	3	0	0	0	0	0	0	0	0	0	0	0	0	2	0	0	0	0	2	2	4	0	0	0	0	0	0	0	0	0	0	0	0	0	0	2	3	2	5	3	2	0
ASV_684	0	0	0	0	9	0	0	0	0	1	1	0	0	0	0	0	0	0	0	15	1	0	1	0	2	0	123	2	0	0	0	0	2	5	26	0	0	0	0	0	2	0	1	0	0	11	1	7	0
ASV_592	0	0	0	0	0	0	0	0	0	1	0	4	0	0	0	0	0	0	0	0	0	0	0	0	0	0	0	0	0	0	0	0	0	0	0	0	0	0	102	52	7	124	0	0	0	0	0	0	0
ASV_617	0	0	0	0	0	0	5	0	5	0	0	0	0	0	0	0	0	0	0	0	0	0	0	0	0	0	2	2	0	0	0	0	0	0	0	0	0	0	0	0	0	0	0	0	0	0	0	0	0
ASV_585	0	1	1	0	0	0	2	0	0	0	0	0	0	0	0	0	0	0	0	0	0	0	0	0	0	0	1	9	5	21	0	6	2	36	16	1	4	1	0	0	0	0	0	1	0	0	0	0	0
ASV_602	1	0	0	0	0	0	0	0	4	0	0	0	0	0	0	1	0	0	0	0	0	5	0	0	7	0	0	9	0	8	0	0	0	0	0	0	0	0	1	0	0	0	0	0	1	1	0	1	0
ASV_610	0	0	0	0	0	0	0	1	1	0	0	5	15	0	0	0	0	0	0	0	4	0	1	3	1	1	1	1	0	2	0	0	0	0	0	0	0	0	0	0	0	0	0	0	1	0	1	0	1
ASV_535	0	0	0	0	0	0	0	0	0	0	1	0	0	0	0	0	0	0	0	70	1	0	0	0	0	0	0	0	0	0	0	0	6	0	0	0	0	0	1	0	0	0	0	0	0	0	0	0	1
ASV_695	0	0	0	0	8	0	4	1	13	0	0	0	0	2	0	0	0	0	10	6	0	1	4	0	0	0	64	0	0	1	0	0	1	1	8	0	0	0	0	0	1	0	1	0	0	7	1	23	0
ASV_625	0	0	0	0	0	0	0	0	0	0	2	0	44	0	0	0	2	0	0	6	0	0	0	0	0	0	0	0	0	0	1	1	2	0	2	3	3	2	0	0	0	0	1	2	0	0	0	0	1
ASV_614	0	0	0	0	0	0	0	0	0	0	0	0	0	0	0	0	0	0	0	0	0	0	0	0	0	0	0	1	0	0	0	1	2	0	0	0	0	0	0	0	0	0	0	2	2	0	1	5	2
ASV_712	0	0	0	0	0	0	0	0	2	2	0	4	0	0	0	0	1	8	67	19	0	0	0	3	0	0	0	38	27	33	0	0	0	0	0	0	0	0	1	0	0	0	0	0	0	0	0	0	0
ASV_656	0	0	0	0	0	0	0	0	0	0	0	0	0	0	0	12	0	0	0	0	1	0	2	1	3	0	7	33	3	1	1	0	0	0	0	0	0	0	1	1	0	0	0	0	0	0	0	0	3
ASV_1153	0	0	0	0	0	0	2	0	0	0	0	0	0	1	0	6	0	0	0	0	3	0	0	1	0	0	0	10	0	2	0	0	0	0	0	11	1	125	31	3	0	0	1	0	0	0	0	0	3
ASV_1174	0	0	0	0	0	0	5	6	1	0	0	0	0	0	1	0	0	0	0	0	0	0	0	0	5	20	7	11	0	5	0	0	0	0	0	0	0	0	0	0	0	0	0	6	2	2	9	9	134
ASV_1005	0	0	4	6	0	0	38	0	0	2	1	8	0	0	0	0	4	1	0	0	9	0	0	0	3	0	0	5	0	0	1	9	2	0	1	2	7	3	4	0	2	4	30	3	7	0	9	0	0
ASV_579	0	0	0	0	2	1	0	0	0	0	0	0	0	0	0	0	0	0	90	7	1	0	0	0	0	0	2	0	0	0	0	0	1	2	7	0	0	0	0	0	2	0	0	0	0	1	0	0	0
ASV_641	0	0	0	0	0	1	0	1	1	0	0	0	0	0	0	0	0	0	0	1	6	0	0	4	2	1	37	1	1	0	0	0	1	0	5	0	0	0	0	0	0	0	0	2	0	58	0	4	2
ASV_1504	0	0	6	0	0	0	1	0	0	0	0	0	0	0	0	1	0	0	0	0	1	0	2	1	7	0	0	15	0	0	0	0	0	0	0	9	4	1	41	3	0	0	1	0	0	0	4	0	0
ASV_532	0	0	11	231	11	9	0	0	0	0	0	0	0	0	0	0	0	0	0	0	0	0	0	0	0	0	0	0	0	0	0	0	0	0	0	0	0	0	0	0	0	0	0	0	0	0	0	0	0
ASV_679	0	0	0	1	0	0	0	0	0	0	0	0	0	0	0	0	0	0	0	0	0	0	0	0	0	0	0	8	0	0	0	0	0	0	0	6	0	2	0	0	0	0	7	10	38	0	12	0	35
ASV_577	0	0	0	0	0	0	0	0	0	0	0	0	0	14	0	0	0	0	0	0	0	0	0	0	0	0	0	0	0	0	0	0	0	0	6	1	1	1	0	0	229	0	0	1	0	0	0	0	0
ASV_676	1	0	0	0	0	0	0	0	0	0	0	0	0	0	0	1	0	0	0	0	2	0	0	0	0	0	1	4	24	13	0	4	1	0	0	0	0	0	0	0	0	0	0	1	0	0	0	0	40
ASV_609	0	0	0	0	0	0	0	1	0	0	0	2	0	0	0	0	0	0	0	0	0	4	1	0	0	0	0	3	0	0	0	0	0	0	0	0	0	0	0	0	0	0	1	0	0	0	0	5	2
ASV_620	0	0	1	0	0	0	1	0	0	0	0	1	0	0	0	0	0	0	0	0	3	0	3	0	4	0	0	19	12	7	0	0	0	0	0	0	0	0	0	0	0	0	4	0	0	0	0	0	24
ASV_606	0	0	0	0	0	0	0	1	0	0	1	0	0	0	0	0	0	0	0	0	0	1	2	2	0	1	1	53	16	42	0	0	0	0	0	0	0	0	0	0	0	0	1	0	0	0	0	0	2
ASV_990	0	0	0	0	0	0	58	5	2	0	0	0	0	0	0	1	0	0	0	0	0	0	0	0	0	1	2	5	0	0	0	1	0	0	0	0	0	0	9	3	0	0	0	3	1	0	0	0	0
ASV_826	24	2	1	0	0	0	1	1	1	0	0	6	0	0	1	5	1	0	0	0	1	0	0	1	9	0	0	1	0	0	0	0	0	0	0	2	0	0	3	2	2	1	2	0	0	0	0	0	0
ASV_681	0	0	0	0	0	0	0	0	0	0	0	0	0	0	0	0	0	0	0	0	0	0	0	1	42	12	0	2	0	0	0	0	0	0	0	0	0	0	0	0	0	0	0	0	0	0	0	0	2
ASV_670	0	0	0	0	0	0	0	1	49	0	0	0	0	0	0	0	0	0	0	0	2	4	0	3	3	0	69	5	0	0	1	0	0	0	1	0	0	0	0	0	0	0	0	0	0	3	4	7	0
ASV_779	0	0	1	0	0	0	3	3	0	8	6	0	0	0	0	0	0	0	0	0	0	0	0	0	0	4	0	8	0	0	0	3	1	0	0	4	1	1	0	3	0	0	13	6	11	2	3	0	1
ASV_632	0	0	0	0	0	0	2	0	1	0	0	0	0	0	0	0	0	0	0	0	2	0	0	1	3	0	0	1	0	0	0	0	0	0	0	0	0	0	0	0	0	0	3	0	0	0	2	205	0
ASV_616	0	0	0	0	0	0	1	0	0	1	0	0	0	0	1	153	0	0	0	0	0	0	0	0	0	1	0	4	0	6	0	13	0	0	0	8	5	0	0	0	0	0	0	0	0	1	1	0	2
ASV_912	1	0	0	0	0	0	0	1	0	1	1	0	0	1	0	0	2	0	0	0	0	0	0	0	0	0	0	0	0	0	0	0	0	0	0	9	3	47	0	0	0	0	1	12	36	1	4	0	0
ASV_634	0	0	1	0	0	1	0	1	0	0	0	0	0	0	0	9	0	0	0	0	0	0	0	0	0	0	3	1	32	94	9	2	0	0	0	0	0	0	0	0	0	0	2	0	0	0	0	6	7
ASV_557	0	0	0	0	0	0	0	0	0	0	0	0	0	0	0	0	21	45	141	32	0	0	0	0	0	0	0	0	0	0	0	0	0	0	0	0	0	0	0	0	0	0	0	0	0	0	0	0	0
ASV_657	1	1	1	0	0	0	0	0	0	0	0	0	0	0	0	0	0	0	0	0	0	0	0	0	0	0	1	0	0	0	0	0	0	0	0	0	0	0	0	0	0	0	27	63	49	60	18	5	0
ASV_1072	1	1	3	0	0	0	4	1	0	6	6	1	0	0	0	7	3	0	0	1	9	0	11	1	0	6	4	6	1	3	0	11	0	0	0	3	6	0	6	0	4	5	3	7	6	1	14	1	2
ASV_717	0	0	0	0	0	0	4	27	56	0	0	0	0	0	0	0	2	0	0	0	0	0	1	0	3	0	0	12	0	0	0	0	0	0	0	0	0	0	7	0	3	0	1	0	0	0	0	0	0
ASV_1582	4	2	2	5	0	0	0	0	0	49	11	4	38	0	0	0	1	1	0	0	0	0	0	1	0	0	0	2	0	0	0	0	0	0	0	8	4	1	0	0	0	0	3	1	0	0	0	3	0
ASV_655	1	0	0	1	0	0	4	2	13	0	0	0	0	1	0	0	0	0	0	0	3	0	3	0	0	0	0	26	17	35	8	0	0	0	0	0	0	0	0	0	0	0	0	0	0	0	2	4	9
ASV_1199	1	0	0	5	0	0	3	2	2	0	0	0	0	0	0	3	0	1	0	0	4	3	12	1	0	0	0	9	0	0	0	2	0	0	0	2	1	4	4	0	0	2	0	0	6	0	2	2	1
ASV_726	0	0	0	0	0	0	3	0	4	0	0	105	6	0	0	0	0	0	0	0	0	0	0	0	0	1	0	0	0	1	0	0	0	0	0	0	0	0	0	0	0	0	0	0	0	0	0	0	0
ASV_1938	0	0	0	0	0	0	0	0	0	0	0	0	0	0	0	0	5	0	0	0	0	0	0	0	0	0	0	7	0	0	0	0	0	0	0	1	0	0	0	0	0	0	0	0	0	0	0	0	0
ASV_1840	1	0	4	0	0	0	1	0	0	6	1	1	0	0	0	1	0	0	0	0	0	0	0	0	0	0	0	6	0	0	0	0	0	0	0	31	2	43	0	1	0	0	1	5	11	1	0	0	0
ASV_653	0	0	0	0	0	0	39	0	2	0	0	0	0	0	0	0	3	1	0	0	0	0	0	0	0	0	0	3	1	0	0	0	0	0	0	7	2	0	0	0	0	0	13	20	12	10	112	1	4
ASV_1407	2	0	0	6	0	0	1	2	0	1	1	0	1	7	79	22	0	1	0	0	0	0	0	0	0	0	0	3	0	0	0	0	0	0	0	0	0	1	0	0	0	0	0	0	0	0	1	0	17
ASV_630	0	0	0	0	0	0	0	0	0	0	0	0	0	0	0	0	1	0	0	0	2	2	2	0	1	0	0	0	0	0	0	0	0	0	0	0	0	0	0	0	0	0	0	1	0	3	0	1	1
ASV_762	0	0	8	0	0	2	1	4	19	12	2	0	0	0	1	41	0	0	0	0	0	0	0	0	0	0	0	44	21	10	0	1	0	0	0	0	1	1	2	0	0	0	7	0	0	0	1	0	0
ASV_608	2	0	0	0	0	0	0	0	0	0	0	0	0	0	0	0	0	0	0	0	0	0	0	0	0	0	0	0	0	0	0	0	0	0	0	79	109	36	0	0	0	0	0	0	0	0	0	0	0
ASV_661	0	0	0	0	0	1	0	1	9	0	0	0	0	0	0	0	0	0	0	2	2	0	2	0	3	0	78	0	0	16	0	0	0	0	0	0	0	0	0	0	0	0	1	0	0	7	3	0	3
ASV_596	0	0	0	0	0	0	0	0	0	1	0	0	0	1	0	5	0	0	0	0	0	0	0	0	0	0	0	0	14	0	0	0	0	0	0	0	0	0	0	0	0	0	0	0	0	0	0	1	0
ASV_667	1	0	0	0	0	0	2	0	1	1	0	0	0	0	0	1	0	0	0	0	1	0	0	0	0	0	0	3	5	3	3	0	0	0	0	1	0	1	0	0	0	0	1	0	1	0	1	39	143
ASV_658	0	0	0	0	0	0	0	1	0	0	0	0	0	0	0	0	0	0	0	0	0	0	0	0	0	0	0	5	8	0	1	0	0	0	0	0	0	0	0	0	0	0	0	0	2	0	3	0	0
ASV_700	0	0	0	0	0	0	1	0	67	0	0	0	0	0	0	0	0	0	0	0	1	14	4	3	0	0	44	0	4	5	0	0	0	0	0	0	0	0	0	0	0	0	3	0	0	5	0	1	3
ASV_783	2	0	1	0	0	0	0	0	0	0	0	0	0	0	0	8	0	0	0	5	0	2	0	4	18	0	0	9	7	20	2	1	0	0	0	5	2	17	0	0	0	0	7	0	0	0	2	12	0
ASV_678	0	0	0	0	0	0	0	0	0	0	0	0	0	0	0	0	0	0	0	0	1	3	1	3	0	0	0	0	0	0	0	0	0	0	0	0	0	0	0	0	0	0	0	1	1	0	0	4	1
ASV_689	0	0	0	0	0	0	0	2	1	0	0	0	0	0	0	0	0	0	0	0	0	0	0	2	6	0	0	0	0	0	0	2	0	0	0	0	0	0	0	0	0	0	2	0	0	0	0	7	1
ASV_741	0	0	0	0	0	0	0	0	0	0	0	0	0	0	5	2	0	0	0	0	0	0	0	0	0	0	0	0	0	0	0	0	0	0	0	0	0	0	0	0	0	0	0	0	0	0	0	0	0
ASV_642	0	0	0	0	0	0	0	0	18	0	0	0	0	0	0	0	0	0	0	0	0	0	1	0	2	0	84	0	0	0	4	0	0	0	0	0	0	0	0	0	0	0	1	3	0	4	2	11	0
ASV_650	0	0	0	0	0	0	0	0	6	0	0	0	0	0	0	0	0	0	0	0	0	0	2	0	1	0	33	0	0	29	0	5	10	0	0	0	0	0	0	0	0	0	1	0	0	0	0	1	0
ASV_674	0	0	0	0	0	0	0	0	1	0	0	0	0	0	0	0	0	0	0	0	3	64	24	116	0	0	0	0	0	0	0	0	0	0	0	0	0	0	0	0	0	0	0	0	0	0	2	1	0
ASV_748	0	0	8	0	0	0	10	0	0	13	5	0	0	0	0	0	2	0	0	0	0	1	0	0	2	0	80	5	0	0	0	0	0	0	0	0	0	0	0	0	0	0	0	0	0	0	0	0	0
ASV_729	0	0	0	0	0	0	0	3	0	0	0	9	0	0	0	0	0	0	0	0	0	0	1	4	0	0	1	99	13	65	0	0	0	0	0	0	0	0	0	0	0	0	0	0	2	0	0	0	0
ASV_675	0	0	1	1	0	0	0	0	1	0	0	0	0	1	0	1	0	0	0	0	0	1	0	0	0	1	0	0	0	1	0	0	0	0	0	0	0	0	0	0	0	0	0	1	0	0	2	0	1
ASV_786	0	0	0	0	0	0	7	12	18	5	2	0	0	0	0	2	0	0	0	0	0	2	0	4	0	0	2	9	5	1	1	3	0	0	0	3	0	7	7	0	0	1	0	5	2	3	0	0	1
ASV_782	0	0	0	0	0	0	0	0	0	0	0	0	0	0	0	1	0	0	0	0	3	1	0	0	0	0	1	32	0	10	0	0	0	0	0	0	0	0	0	0	0	0	0	0	0	0	0	0	0
ASV_649	0	0	0	0	0	0	0	4	8	0	0	0	0	0	0	0	0	0	0	0	0	1	0	0	3	0	32	1	2	17	1	0	0	0	0	0	0	0	0	0	0	0	1	3	0	5	0	1	0
ASV_640	0	0	0	0	0	0	0	0	0	0	0	0	0	0	0	0	0	0	0	0	0	0	1	1	0	0	187	1	0	0	0	0	0	0	0	0	0	0	0	0	0	0	2	0	1	0	1	0	0
ASV_680	0	0	0	0	0	0	18	27	120	0	1	0	0	0	0	0	0	0	0	0	0	0	0	0	0	0	0	2	0	0	0	0	0	0	0	0	0	0	0	0	0	0	0	1	1	0	0	10	4
ASV_693	0	0	0	0	0	0	0	0	1	0	0	0	0	0	0	0	0	0	0	0	1	0	4	0	52	5	25	19	0	0	0	0	0	0	0	0	0	0	0	0	0	0	0	2	0	0	1	0	1
ASV_1660	0	0	8	0	0	1	4	3	0	0	0	0	0	0	0	0	1	0	0	1	0	0	0	0	0	0	0	59	1	1	0	0	0	0	0	0	1	0	0	0	0	0	17	1	17	1	0	0	0
ASV_648	0	0	0	0	0	0	4	14	15	0	0	0	0	0	0	0	0	0	0	0	10	4	15	1	4	4	8	10	4	3	4	0	0	0	0	0	0	0	0	0	0	0	11	1	5	6	4	3	5
ASV_666	0	0	0	0	0	0	0	1	0	0	0	17	0	50	0	14	0	0	0	0	0	0	0	0	0	0	0	12	0	0	0	0	0	0	0	0	0	0	0	0	0	0	0	0	0	0	0	0	1
ASV_685	0	0	0	0	0	0	1	4	14	0	0	0	0	0	0	0	0	0	0	0	0	0	0	0	10	4	0	12	9	123	4	0	0	0	0	0	0	0	0	0	0	0	0	0	0	2	0	0	0
ASV_662	0	0	0	0	0	0	2	0	26	0	0	0	0	0	0	0	0	0	0	0	2	0	0	0	2	0	77	4	1	16	0	0	0	0	0	0	0	0	0	0	0	0	1	1	0	6	2	3	0
ASV_755	0	0	0	0	0	0	0	2	0	17	0	0	0	0	0	4	0	1	0	0	0	0	2	0	5	0	2	0	0	0	0	0	4	0	0	39	20	0	0	0	0	0	16	0	0	0	2	0	1
ASV_838	0	0	7	0	0	1	0	0	0	0	0	15	0	0	1	0	7	1	0	55	0	0	0	0	0	0	0	0	0	0	0	0	0	0	0	5	1	5	10	2	0	0	0	0	0	0	0	0	0
ASV_663	0	0	0	0	0	0	0	2	25	0	0	0	0	0	0	0	0	0	0	0	2	0	0	1	3	0	48	4	2	6	0	0	0	0	0	0	0	0	0	0	0	0	1	0	0	4	4	0	0
ASV_760	0	0	0	0	0	0	4	0	1	8	0	1	0	0	0	1	0	0	0	0	0	0	2	0	0	0	0	2	0	0	0	0	0	0	0	0	0	0	2	66	32	0	0	0	0	0	2	0	0
ASV_819	0	0	0	0	0	2	0	3	0	2	2	0	0	0	0	0	0	0	0	0	0	0	0	0	1	0	27	0	0	0	0	0	0	0	0	0	0	0	0	0	0	0	0	0	1	0	1	1	1
ASV_905	0	0	0	0	0	0	16	0	1	0	0	0	0	0	0	0	2	0	0	0	3	0	6	1	0	0	1	1	0	0	0	4	0	0	0	12	11	0	0	0	0	0	41	34	32	13	0	0	0
ASV_703	0	0	1	0	0	0	0	2	0	0	0	0	0	0	0	0	0	0	0	0	0	0	0	0	6	0	0	0	0	0	0	0	0	0	0	3	0	0	0	0	0	0	1	0	0	1	1	11	4
ASV_2187	0	0	4	0	0	0	0	0	0	3	10	0	0	0	0	6	0	0	0	0	0	0	0	0	2	0	0	0	0	1	0	0	0	0	0	0	0	0	0	0	0	0	0	0	0	0	0	24	41
ASV_619	0	0	0	0	0	0	0	0	0	8	0	0	0	0	0	0	0	0	0	0	0	0	0	0	0	0	0	0	0	0	0	0	0	0	0	0	0	0	0	0	0	0	0	0	0	0	0	0	0
ASV_672	0	0	0	0	0	1	1	0	1	0	0	0	0	0	0	0	0	0	0	0	0	0	0	0	1	0	0	0	0	0	0	0	0	0	0	0	0	0	0	0	0	1	0	0	0	0	0	0	0
ASV_734	5	1	4	0	0	2	7	0	0	0	1	32	0	0	0	0	17	0	0	24	0	0	0	0	0	0	0	1	0	0	0	18	0	0	0	3	3	10	0	0	0	0	0	0	0	0	0	0	0
ASV_1676	0	0	8	0	0	0	0	1	0	0	0	0	0	35	5	10	0	0	0	0	1	0	3	1	1	1	0	7	0	0	0	0	0	0	0	0	0	0	0	0	0	0	3	0	0	0	0	0	0
ASV_847	0	0	4	0	0	0	3	0	0	0	0	0	0	7	35	9	4	0	0	0	0	0	0	0	0	0	0	6	0	1	0	0	0	0	0	0	0	0	0	0	0	0	0	1	0	0	0	0	2
ASV_1271	1	0	0	0	0	0	0	0	0	0	0	0	0	0	0	0	4	0	0	0	0	0	0	0	0	0	0	10	0	0	0	0	0	0	0	1	0	0	0	0	0	0	0	0	0	0	0	0	0
ASV_686	0	0	0	0	0	0	0	2	41	0	0	0	0	0	0	0	0	0	0	0	0	0	4	0	0	0	0	0	0	2	0	0	0	0	0	0	0	0	0	0	0	0	1	6	0	6	0	8	2
ASV_687	0	0	0	0	0	0	0	0	0	0	0	4	0	0	1	0	0	0	0	0	0	0	0	0	0	0	0	0	0	0	0	0	0	0	0	0	0	1	25	5	0	3	0	0	0	0	0	0	0
ASV_976	0	0	1	0	0	0	3	1	15	2	0	0	0	0	0	5	3	0	0	0	0	0	0	0	0	0	0	0	0	0	0	0	0	0	0	1	0	0	0	0	0	0	1	0	0	0	0	0	0
ASV_728	0	0	0	0	0	0	0	0	6	0	0	0	0	0	0	0	0	0	0	0	1	0	1	1	0	0	3	5	0	0	0	0	0	0	11	0	0	0	0	0	0	0	0	2	0	4	1	18	1
ASV_877	0	0	0	0	0	0	1	1	2	0	0	0	0	0	0	3	10	0	0	0	0	0	0	0	0	0	0	20	2	0	0	0	0	0	0	0	0	0	0	0	0	0	12	1	2	1	0	0	0
ASV_706	0	0	0	0	0	0	0	8	40	0	0	0	0	0	0	0	0	0	0	0	0	8	2	0	0	0	24	0	0	1	0	0	0	0	0	0	0	0	0	0	0	0	0	0	2	4	0	11	0
ASV_660	0	0	0	0	0	0	0	3	0	0	0	0	0	0	0	0	0	0	0	0	0	1	4	1	1	0	0	27	32	61	7	0	0	0	0	0	0	0	0	0	0	0	0	0	0	3	1	0	2
ASV_730	2	0	0	0	0	0	1	0	0	1	0	0	0	0	0	0	0	0	0	0	0	0	0	0	0	0	2	0	0	0	0	0	0	0	0	0	0	0	0	0	0	0	0	0	1	1	1	0	0
ASV_864	0	0	1	0	0	11	2	1	0	0	0	4	0	1	0	0	0	0	18	12	0	1	0	0	0	0	0	1	0	0	0	1	0	0	0	0	0	8	0	0	0	0	0	0	4	1	0	1	1
ASV_710	5	0	0	0	0	0	9	0	0	51	2	8	0	0	0	1	0	0	0	0	0	0	0	0	0	0	0	2	1	0	0	0	0	0	0	14	1	29	0	0	0	0	1	0	1	0	0	0	0
ASV_744	0	0	0	0	0	0	9	4	2	0	0	0	0	0	0	0	0	0	0	0	4	3	3	5	4	8	4	15	4	1	1	0	0	0	0	0	0	0	0	0	0	0	12	2	3	3	10	11	8
ASV_761	4	0	3	0	0	2	1	3	0	0	0	0	0	3	23	8	0	0	0	0	0	0	0	0	20	5	0	1	0	0	0	1	0	0	0	1	0	0	0	0	0	0	0	0	0	0	0	1	1
ASV_1791	0	0	3	2	0	0	11	0	2	1	1	5	6	0	0	1	1	4	0	0	0	0	0	0	0	0	1	0	0	0	2	12	1	0	0	1	1	2	4	0	5	7	2	1	1	0	3	0	0
ASV_738	0	0	0	0	0	0	0	0	3	0	0	0	0	0	0	0	0	0	0	0	3	0	0	1	0	0	1	0	0	1	0	0	0	0	0	0	0	0	0	0	0	0	0	0	0	1	0	0	2
ASV_764	0	0	0	0	0	0	0	0	1	0	0	0	0	0	0	0	0	0	0	0	0	0	0	0	0	0	0	1	0	0	0	0	0	0	0	0	0	0	0	0	0	0	0	0	0	0	0	9	5
ASV_688	0	0	0	0	0	0	0	3	23	0	0	0	0	0	0	0	0	0	0	0	0	2	0	1	2	0	55	0	0	0	0	0	0	0	0	0	0	0	0	0	0	0	0	0	0	11	0	0	5
ASV_754	0	0	0	0	0	0	3	1	1	0	0	0	0	0	0	0	0	0	0	0	0	0	1	0	2	0	0	0	0	0	0	0	0	0	0	0	0	0	0	0	0	0	1	0	0	0	0	0	1
ASV_731	0	0	0	0	0	0	2	2	49	0	0	0	0	0	0	0	0	0	0	0	0	1	0	3	2	0	38	2	4	1	0	0	0	0	0	0	0	0	0	0	0	0	2	0	0	12	1	5	0
ASV_862	0	0	0	0	0	0	0	0	0	0	0	0	0	8	7	6	10	0	0	3	0	0	1	0	0	0	0	2	0	0	0	1	0	0	1	0	0	0	0	0	0	0	3	1	0	1	35	0	3
ASV_618	0	0	0	0	0	0	0	0	0	145	20	0	0	0	0	0	0	0	0	0	0	0	0	0	0	0	0	0	0	0	0	0	0	0	0	0	0	0	0	0	0	0	0	0	0	0	0	0	0
ASV_707	0	0	0	0	0	0	0	0	0	0	0	0	0	0	0	0	0	0	0	0	2	1	2	1	1	0	145	2	0	1	0	0	0	0	0	0	0	0	0	0	0	0	0	0	0	0	1	1	0
ASV_769	0	0	0	0	0	0	0	0	0	0	0	5	1	0	0	0	0	0	0	0	0	3	2	1	0	0	0	1	0	0	0	0	0	0	0	0	0	0	0	0	0	0	0	0	1	0	0	0	0
ASV_737	0	0	0	0	0	0	0	3	0	0	0	0	0	0	0	0	0	0	0	0	0	1	1	5	2	0	0	1	0	0	0	0	0	0	0	0	0	0	0	0	0	0	1	2	0	0	0	1	0
ASV_711	0	0	0	0	0	0	0	1	9	0	0	0	0	0	0	0	0	0	0	0	0	0	0	3	0	0	55	0	1	0	1	0	0	0	0	0	0	0	0	0	0	0	0	0	0	0	1	0	2
ASV_1258	0	0	0	0	0	0	0	1	2	1	4	2	0	0	0	1	0	0	0	0	0	0	0	0	1	0	0	0	1	1	0	4	0	0	0	0	0	0	0	0	0	0	0	0	0	0	0	31	28
ASV_643	0	0	0	0	0	0	0	0	0	0	0	0	0	0	0	0	0	0	0	0	0	0	0	0	0	0	0	0	0	0	0	0	0	0	0	0	0	0	0	0	0	0	0	0	0	0	0	0	0
ASV_721	0	0	0	0	0	0	0	1	13	0	0	0	0	0	0	0	0	0	0	0	0	2	0	0	0	0	27	3	1	3	0	0	0	0	0	0	0	0	0	0	0	0	1	0	0	8	0	1	0
ASV_692	0	0	0	0	0	0	2	0	3	0	0	0	0	0	0	0	0	0	0	0	0	0	0	7	0	0	0	1	0	4	0	0	0	0	0	0	0	0	0	0	0	0	0	0	0	0	0	0	0
ASV_636	0	0	0	56	0	13	0	0	0	0	0	0	0	0	0	0	4	48	0	33	0	1	0	0	0	0	0	0	0	0	0	0	0	0	0	0	0	0	0	0	0	0	0	0	0	0	0	0	0
ASV_705	0	0	0	0	0	0	0	2	28	0	0	0	0	0	0	0	0	0	0	0	0	0	2	0	0	0	12	4	1	17	0	0	0	0	0	0	0	0	0	0	0	0	1	15	0	12	4	11	0
ASV_708	0	0	0	0	0	0	2	0	50	0	0	0	0	0	0	0	0	0	0	0	1	0	0	2	1	0	15	0	0	8	0	0	0	0	0	0	0	0	0	0	0	0	1	1	0	6	0	4	0
ASV_1922	0	0	1	0	0	0	0	0	0	0	0	0	0	0	0	0	0	0	0	0	0	0	0	1	1	0	0	60	0	0	0	0	0	0	0	19	1	16	2	18	0	1	0	0	1	0	0	0	0
ASV_713	0	0	0	0	0	0	4	0	44	0	0	0	0	0	0	0	0	0	0	0	1	2	0	0	0	0	23	1	1	0	0	0	0	0	2	0	0	0	0	0	0	0	1	0	0	3	0	0	2
ASV_720	0	0	0	0	0	0	1	1	0	0	0	0	0	0	0	0	0	0	0	0	0	0	0	1	2	0	1	0	2	0	0	0	0	0	0	0	0	0	0	0	0	0	0	0	0	0	0	2	1
ASV_799	0	0	0	0	0	0	0	0	10	0	0	0	0	0	0	0	0	0	0	3	0	0	1	1	0	0	8	0	0	0	0	0	0	0	22	0	0	0	0	0	1	0	0	4	0	4	0	1	0
ASV_654	0	0	0	0	1	0	0	0	0	0	0	0	0	0	0	0	0	0	0	57	0	0	0	0	0	0	7	0	0	0	0	0	0	0	0	0	0	0	0	0	0	0	0	0	0	0	2	0	0
ASV_759	0	0	0	0	0	0	8	2	1	0	0	0	0	0	0	0	0	0	0	0	8	1	0	7	18	2	0	6	4	2	1	0	0	0	0	0	0	0	0	0	0	0	9	2	1	0	8	2	1
ASV_698	0	0	0	0	0	0	0	0	0	0	0	0	0	0	0	0	0	0	0	0	0	0	1	0	0	0	139	0	0	0	0	0	0	0	0	0	0	0	0	0	1	0	0	0	0	0	0	0	0
ASV_743	0	0	0	0	0	2	0	0	0	0	0	0	0	0	0	0	0	0	0	0	0	0	0	0	0	0	1	6	0	0	0	0	0	0	0	1	0	0	0	0	0	0	0	0	0	0	0	0	0
ASV_745	0	0	0	0	0	0	1	0	0	5	1	0	0	0	0	0	0	0	0	0	0	0	0	0	1	0	0	0	4	9	0	2	0	3	12	1	0	0	1	0	2	0	0	0	0	0	0	2	0
ASV_732	0	0	0	0	0	0	0	0	2	0	0	0	0	0	0	0	0	0	0	0	1	0	0	2	0	0	106	1	0	0	0	0	0	0	1	0	0	0	0	0	0	0	0	1	0	1	0	6	0
ASV_886	0	0	0	0	4	10	0	1	0	0	0	0	0	0	0	0	0	0	0	4	3	0	0	0	7	0	12	0	0	0	0	0	4	0	0	0	0	0	0	0	0	0	0	7	0	5	0	1	0
ASV_2101	0	0	0	0	0	0	0	0	0	0	0	0	0	0	27	2	0	0	0	1	0	0	0	0	0	0	1	4	6	0	0	0	0	0	0	0	0	0	0	0	0	0	0	0	0	1	1	0	2
ASV_2095	0	0	1	0	0	0	0	0	0	0	0	13	0	0	0	2	0	0	0	0	0	0	0	3	0	0	0	17	0	0	0	0	0	0	0	14	1	1	4	15	0	15	0	0	0	0	0	0	0
ASV_776	0	0	0	0	0	0	0	0	0	0	0	3	0	0	0	0	0	0	0	0	0	0	0	0	0	0	0	1	0	1	0	10	6	0	4	0	0	0	0	0	0	0	0	0	0	0	0	0	0
ASV_651	0	0	0	0	0	0	0	0	0	0	0	0	0	3	0	0	0	0	125	0	0	0	0	0	0	0	0	0	0	0	0	0	0	0	4	0	0	0	0	0	0	0	0	0	0	0	0	0	0
ASV_858	0	0	2	0	0	0	0	0	0	0	0	0	0	0	0	0	0	0	0	0	1	0	0	0	0	5	0	2	0	0	0	1	1	0	0	0	0	0	0	0	0	0	3	0	0	1	1	0	1
ASV_766	0	0	0	0	0	0	0	0	0	0	0	0	0	0	5	10	1	0	0	0	0	0	0	0	2	0	0	1	6	0	0	0	0	0	0	0	0	0	0	0	0	0	0	0	0	0	2	0	0
ASV_740	0	0	0	0	0	0	0	0	0	0	0	0	0	0	0	0	0	0	0	0	2	0	0	1	0	0	0	0	0	0	0	1	0	0	0	0	0	0	0	0	0	0	5	67	16	32	2	0	2
ASV_1398	0	0	0	0	0	0	0	0	0	1	0	0	0	0	0	0	0	0	0	0	0	0	0	0	0	0	0	0	0	0	0	8	0	0	0	0	0	0	0	0	0	0	1	0	0	0	1	0	0
ASV_885	0	1	0	1	0	0	0	8	0	0	0	0	0	0	0	0	0	0	0	0	0	0	0	0	0	0	0	0	1	27	0	0	0	0	0	0	0	0	0	0	0	0	1	0	0	0	0	0	3
ASV_768	0	0	0	0	0	0	0	3	67	0	0	0	0	0	0	0	0	0	0	0	0	5	0	3	3	0	15	0	0	0	0	0	0	0	0	0	0	0	0	0	0	0	1	0	0	4	3	12	0
ASV_804	0	0	0	0	0	0	0	0	0	0	0	4	0	0	0	0	0	0	0	0	0	0	0	0	107	4	0	0	0	0	0	0	0	0	0	0	0	0	0	0	0	0	0	0	0	0	0	0	4
ASV_811	0	0	0	0	0	0	1	0	0	0	0	9	5	0	0	0	0	0	0	0	0	0	0	2	0	0	0	3	0	1	0	0	0	0	0	0	0	0	0	0	0	0	6	1	3	0	0	0	0
ASV_796	0	0	0	0	0	0	0	0	0	0	0	0	0	0	0	0	1	0	0	0	7	3	1	0	0	0	0	7	3	13	0	0	0	0	0	3	2	0	0	0	0	0	4	1	0	0	1	0	1
ASV_691	0	0	40	92	0	4	0	0	0	0	0	0	0	0	0	0	0	0	0	0	0	0	0	0	0	0	0	0	0	0	0	0	0	0	0	0	0	0	0	0	0	0	1	0	0	0	0	0	0
ASV_751	0	0	0	0	0	0	0	0	37	0	0	0	0	0	0	0	0	0	0	0	0	0	1	0	1	0	25	0	0	2	0	0	0	0	0	0	0	0	0	0	0	0	1	15	0	0	0	0	0
ASV_1080	0	0	1	0	0	0	0	0	0	0	0	0	0	0	0	0	0	0	0	0	1	0	0	0	0	0	2	7	0	0	0	0	0	0	0	10	0	61	4	13	0	4	0	0	0	0	0	0	0
ASV_727	0	0	0	0	0	0	0	0	0	0	0	57	79	0	0	0	0	0	0	0	0	0	0	0	0	0	0	0	0	0	0	0	0	0	0	0	0	0	0	0	0	0	0	0	0	0	0	0	0
ASV_739	0	0	0	0	0	0	0	0	0	0	0	3	0	0	0	1	0	0	0	0	0	0	0	0	2	0	0	0	0	0	0	0	0	0	0	0	0	0	0	0	0	0	0	0	0	0	0	0	0
ASV_812	0	0	0	0	0	0	1	114	1	0	0	0	0	0	0	0	0	0	0	0	0	0	0	0	0	0	2	0	0	0	0	0	0	0	0	0	0	0	0	0	0	0	0	1	1	0	1	0	3
ASV_765	0	0	0	0	0	0	0	0	0	0	0	0	0	0	0	0	0	0	0	0	0	0	0	0	0	0	1	1	0	0	0	0	0	0	0	0	0	0	0	0	0	0	0	0	0	0	0	0	0
ASV_824	0	0	0	0	0	0	0	0	0	0	0	0	0	0	0	5	0	0	0	0	0	0	0	0	2	0	0	1	0	17	1	1	2	0	4	1	0	0	0	0	0	0	0	0	0	0	0	0	3
ASV_898	6	0	0	0	0	0	0	0	0	0	0	0	0	0	0	0	0	0	0	0	0	0	0	0	2	0	0	31	0	47	0	0	0	0	0	0	0	0	2	0	0	0	5	5	0	0	0	1	1
ASV_752	2	0	0	0	0	0	0	0	0	0	0	0	0	93	0	13	0	0	0	0	0	0	0	0	0	0	0	0	0	0	0	0	0	0	0	1	0	0	0	0	0	0	0	0	0	0	4	0	0
ASV_831	0	0	0	0	0	0	3	3	19	0	0	0	0	0	0	0	0	0	0	0	1	4	0	0	0	0	0	0	0	0	0	0	0	0	0	0	0	0	0	0	0	0	0	10	0	7	0	1	3
ASV_803	0	0	0	0	0	0	0	0	0	0	0	0	0	0	0	0	0	0	0	0	12	19	0	0	0	0	54	0	0	0	0	0	0	0	0	0	0	0	0	0	0	0	0	0	0	0	0	1	2
ASV_839	0	0	7	0	0	0	1	0	0	1	0	0	0	0	0	0	0	0	0	0	0	0	0	1	0	1	0	16	25	50	7	0	0	0	0	0	0	0	0	0	0	0	0	0	0	3	0	1	0
ASV_919	0	0	0	0	0	0	0	0	0	0	0	2	0	0	0	0	0	0	0	0	0	0	0	0	2	0	0	2	0	0	0	0	0	0	0	1	0	0	1	0	1	0	1	0	0	0	0	0	2
ASV_733	0	0	0	0	0	0	0	0	1	0	0	0	0	0	0	0	0	0	0	0	1	0	2	2	0	0	2	1	0	0	0	0	0	0	0	0	0	0	0	0	0	0	0	1	0	0	2	62	0
ASV_763	1	0	0	0	0	0	2	1	0	0	0	0	0	0	0	0	0	0	0	0	0	0	0	0	0	0	2	0	0	2	0	1	0	0	0	0	0	0	1	0	1	0	0	0	1	0	0	0	0
ASV_787	0	0	0	0	0	1	0	0	10	0	0	0	0	0	0	0	1	0	0	1	0	0	0	31	1	0	30	0	0	6	0	0	0	0	0	0	0	0	1	0	0	0	1	0	0	0	1	0	0
ASV_682	0	0	0	0	0	0	0	0	0	0	0	0	0	0	0	0	0	0	0	0	0	0	0	0	0	0	0	0	0	0	0	0	0	0	0	0	0	0	0	1	0	0	0	0	0	0	0	0	0
ASV_767	0	0	0	0	0	0	1	1	26	0	0	0	0	0	0	0	0	0	0	0	0	0	0	0	1	0	33	1	1	7	0	0	0	0	0	0	0	0	0	0	0	0	1	0	0	4	1	1	0
ASV_800	0	0	0	0	0	0	0	0	0	0	0	0	0	0	0	0	0	0	0	0	0	0	0	1	2	0	8	0	0	1	0	0	0	0	0	0	0	0	0	0	0	0	1	4	1	18	0	0	1
ASV_837	0	0	0	0	0	0	0	0	0	0	0	1	0	0	0	0	4	5	0	3	0	0	3	0	0	0	0	1	0	0	0	2	0	4	1	0	0	0	0	0	0	0	0	4	2	0	0	0	0
ASV_792	0	0	0	0	0	0	0	0	0	0	0	0	0	0	0	0	0	0	0	0	0	0	0	1	0	1	0	8	3	34	2	0	0	0	0	0	0	0	0	0	0	0	0	0	0	0	0	0	1
ASV_795	0	0	0	0	0	0	1	0	1	0	0	0	0	0	0	0	0	0	0	0	0	0	0	0	1	0	2	1	0	0	0	0	0	0	0	0	0	0	0	0	0	0	0	0	0	0	0	0	0
ASV_1341	3	2	0	0	0	0	6	1	0	0	0	1	0	0	8	14	0	0	0	0	0	0	0	1	15	5	6	16	0	6	0	1	0	0	0	3	1	7	0	0	0	0	1	0	0	1	0	0	0
ASV_696	0	0	0	0	0	0	0	0	0	0	0	0	0	0	0	0	1	9	0	105	0	0	0	0	0	0	0	0	0	0	0	0	0	0	0	0	0	0	0	0	0	0	0	0	0	0	0	1	3
ASV_808	0	0	0	0	0	0	0	0	1	0	0	0	0	0	0	0	0	0	0	0	0	0	0	0	0	0	0	1	0	0	0	0	0	0	0	0	0	0	0	0	0	0	0	0	0	0	0	2	0
ASV_750	0	0	0	0	0	0	9	34	77	0	0	0	0	0	0	0	0	0	0	0	0	0	0	0	0	0	0	1	0	0	0	0	0	0	0	0	0	0	0	0	0	0	1	0	0	0	2	0	0
ASV_770	0	0	0	0	0	0	0	0	0	0	0	0	0	0	0	0	0	0	0	0	0	4	0	0	0	0	0	2	0	0	0	0	0	0	0	0	0	0	0	0	0	0	0	0	0	0	0	0	0
ASV_832	0	0	0	0	0	0	4	0	23	0	0	0	0	0	0	0	0	0	0	0	1	5	7	1	0	1	21	0	1	4	0	0	0	0	0	0	0	0	0	0	0	0	0	1	0	8	0	7	1
ASV_798	0	0	0	0	0	0	0	1	0	0	0	0	0	0	0	0	0	0	0	0	0	0	2	0	0	0	101	0	0	0	0	0	0	0	0	0	0	0	0	0	0	0	0	0	0	0	0	0	0
ASV_849	0	0	0	0	0	0	0	0	0	19	8	1	0	0	0	0	9	1	0	0	0	0	0	0	0	0	0	0	0	0	0	0	0	0	0	0	0	0	68	0	0	0	0	0	0	0	0	0	2
ASV_964	0	0	0	0	0	0	0	0	0	0	0	2	0	0	0	0	0	0	0	0	0	0	0	0	0	0	0	19	0	0	0	0	0	0	0	0	0	1	1	5	0	1	0	0	0	0	0	0	0
ASV_1132	0	0	0	0	0	0	0	1	1	0	0	0	0	0	0	0	0	0	0	0	0	2	3	2	10	22	51	0	0	0	0	0	0	0	0	1	0	0	0	0	0	0	0	0	4	1	1	0	1
ASV_790	0	0	0	0	0	0	1	0	0	0	0	0	0	0	0	0	0	0	0	0	0	0	1	0	0	0	102	1	0	5	0	0	0	0	0	0	0	0	0	0	0	0	0	0	0	0	0	0	0
ASV_981	0	0	0	0	0	2	2	3	0	0	0	0	0	0	0	1	0	0	0	0	0	0	0	0	0	0	0	21	12	0	2	1	0	0	0	0	0	0	0	0	0	0	0	0	0	0	0	0	0
ASV_1002	10	4	14	1	0	13	0	0	0	0	0	0	0	0	0	0	0	0	0	0	0	0	0	0	0	0	0	0	0	0	0	0	0	0	0	0	0	0	0	0	1	0	0	0	0	0	0	0	0
ASV_784	0	0	0	0	0	0	0	0	0	0	0	1	0	0	0	0	0	0	0	0	0	0	0	0	0	0	1	7	0	2	0	0	0	0	0	0	0	0	0	0	0	0	0	0	1	0	1	0	0
ASV_840	0	0	0	0	0	0	0	1	0	0	0	0	0	0	0	0	0	0	0	0	0	0	1	0	0	0	100	1	0	1	0	0	0	0	0	0	0	0	0	0	0	0	2	0	0	0	0	0	0
ASV_702	0	0	0	0	0	0	0	0	0	0	0	0	0	0	0	0	0	0	0	0	0	0	0	0	0	0	0	0	0	0	0	0	0	0	0	0	0	0	0	0	0	0	0	0	0	0	0	0	0
ASV_881	0	0	0	0	0	0	0	0	2	0	0	0	0	0	0	0	0	0	12	0	0	8	0	0	4	0	1	0	0	7	0	0	0	0	0	0	0	0	0	0	0	0	0	0	1	4	0	5	0
ASV_908	0	0	0	0	0	0	0	3	0	0	0	0	0	0	0	0	0	0	0	0	0	0	0	0	0	0	1	0	0	1	0	0	0	0	0	0	0	0	0	0	0	0	0	0	0	1	0	0	0
ASV_813	0	0	0	0	0	0	0	0	24	0	0	0	0	0	0	0	0	0	0	0	0	0	0	2	0	0	1	0	0	15	0	0	0	0	0	0	0	0	0	0	0	0	0	1	0	3	0	9	0
ASV_880	0	0	0	0	0	0	3	1	33	0	0	0	0	0	0	0	0	0	0	0	0	0	1	0	1	0	29	0	0	6	1	0	0	0	0	0	0	0	0	0	0	0	0	3	2	13	1	1	1
ASV_723	0	0	0	0	0	0	0	0	0	0	0	0	0	0	0	0	0	0	54	7	0	0	0	0	0	0	0	0	0	0	0	0	0	3	9	0	0	0	0	0	2	0	0	0	0	2	0	0	0
ASV_861	0	0	0	0	0	0	1	0	9	0	0	0	0	0	0	0	0	0	0	0	3	0	0	0	0	0	16	0	0	1	0	0	0	0	0	0	0	0	0	0	0	0	0	0	0	4	0	17	0
ASV_852	0	0	0	0	0	0	0	2	1	0	0	0	0	0	0	0	0	0	0	0	0	4	0	5	2	2	3	0	31	46	1	0	0	0	0	0	0	0	0	0	0	0	0	0	0	0	1	0	0
ASV_1078	0	0	0	0	0	0	5	0	6	0	0	0	0	1	4	16	0	0	0	0	0	0	3	0	0	0	0	1	0	0	0	0	0	0	0	0	0	0	0	0	0	0	6	0	0	0	0	0	0
ASV_1733	0	0	0	2	0	0	0	0	0	0	2	0	0	0	0	0	7	6	0	0	8	1	3	0	2	0	2	4	0	3	0	0	0	0	0	0	1	0	3	0	0	0	3	0	0	0	1	0	1
ASV_806	0	0	0	0	0	0	0	0	39	0	0	0	0	0	0	0	0	0	0	0	0	0	0	0	0	0	28	0	0	3	0	0	0	0	0	0	0	0	0	0	0	0	0	8	0	3	0	0	0
ASV_863	0	0	0	0	0	0	1	0	1	0	0	0	0	0	0	0	1	0	0	0	0	0	0	0	0	3	1	3	0	0	0	0	0	0	0	0	0	0	0	0	0	0	0	0	0	0	1	0	4
ASV_910	0	0	0	0	0	0	1	0	16	0	0	0	0	0	0	0	0	0	0	0	0	1	0	0	2	0	29	1	0	2	4	0	0	0	0	0	0	0	0	0	1	0	1	2	0	1	0	8	1
ASV_1071	0	0	0	0	0	0	0	0	0	0	0	0	0	0	0	0	0	0	0	0	0	0	0	0	0	0	0	0	0	0	0	0	0	0	0	0	0	0	0	0	0	0	0	0	0	2	0	1	0
ASV_2376	1	1	0	0	0	0	1	0	0	1	0	0	0	0	1	0	4	2	0	0	48	0	0	0	0	0	0	0	0	0	0	0	0	0	0	1	1	0	0	0	0	0	1	1	1	0	0	0	0
ASV_914	0	0	0	0	0	0	0	1	79	0	0	0	0	0	0	0	0	0	0	0	0	0	0	0	0	0	0	0	0	0	0	0	1	0	0	0	0	0	0	0	0	0	1	0	0	0	0	0	0
ASV_934	0	0	0	0	0	0	0	0	0	0	0	0	0	0	0	0	0	0	0	0	0	0	0	0	0	0	96	0	0	0	0	0	0	0	0	0	0	0	0	0	0	0	1	0	0	0	0	0	2
ASV_1422	0	0	0	1	0	0	2	0	0	0	0	0	0	0	0	0	0	3	0	0	0	0	0	0	0	0	0	1	0	0	0	0	0	0	0	0	0	0	0	0	0	0	16	18	9	6	4	0	0
ASV_719	0	0	0	0	0	0	0	0	0	0	0	0	0	0	0	0	3	11	0	0	0	0	0	0	0	0	0	0	0	0	0	0	0	0	0	0	0	0	0	0	0	0	0	0	0	0	0	0	0
ASV_781	0	0	4	0	0	0	0	0	0	0	0	0	0	0	0	1	0	0	0	0	0	0	0	0	0	0	0	1	0	0	2	1	0	0	0	8	2	70	0	0	0	0	0	0	0	0	0	0	0
ASV_843	0	0	0	0	0	0	0	1	0	0	0	0	0	0	0	0	0	0	0	0	0	1	0	0	0	0	36	0	0	1	0	0	0	0	0	0	0	0	0	0	0	0	0	0	0	0	2	0	0
ASV_844	0	0	0	0	0	0	0	0	0	64	6	0	0	0	0	0	0	0	0	0	0	0	0	0	0	0	0	34	0	0	0	0	0	0	0	0	0	0	0	0	0	0	0	0	0	0	0	0	0
ASV_883	0	0	0	0	0	0	0	0	0	0	0	0	0	0	0	0	0	0	0	0	1	0	0	0	0	0	0	0	0	0	0	0	0	0	0	22	4	0	0	0	0	0	0	0	0	0	1	0	1
ASV_866	0	0	0	0	0	0	0	0	0	0	0	0	0	0	0	0	0	0	0	0	0	0	0	0	0	0	0	0	0	14	0	0	0	0	0	0	0	0	0	0	0	0	0	0	0	0	0	0	0
ASV_887	0	0	0	0	0	0	0	3	4	0	0	0	0	0	1	0	0	0	0	3	1	0	2	0	0	0	1	0	0	0	0	0	0	0	0	0	0	0	0	0	0	0	0	0	0	1	0	0	1
ASV_907	0	0	0	0	0	0	4	0	0	0	0	0	0	0	0	0	0	0	0	5	0	2	0	0	0	0	0	0	0	0	0	0	0	0	0	7	0	0	0	0	0	0	0	0	0	1	13	70	0
ASV_1107	0	0	0	0	0	0	1	0	0	0	0	0	0	0	0	0	0	0	0	0	1	0	0	0	0	0	0	0	0	0	0	0	0	1	0	0	0	0	0	0	0	0	1	0	0	0	0	1	0
ASV_857	0	0	0	0	0	0	0	0	0	0	0	0	0	0	0	0	0	0	0	29	0	0	0	0	4	0	0	0	0	0	1	0	4	0	0	0	0	0	0	0	0	0	0	0	0	0	0	0	0
ASV_872	0	0	0	0	0	0	0	0	2	0	0	0	0	0	0	0	0	0	0	0	0	0	0	0	0	0	0	1	0	0	0	0	0	0	0	0	0	0	0	0	0	0	0	0	0	0	0	11	2
ASV_888	0	0	0	0	0	0	0	0	1	0	0	0	0	0	0	0	0	0	0	0	0	0	1	0	0	0	19	0	0	8	0	0	0	0	0	0	0	0	0	0	0	0	0	1	0	12	0	0	1
ASV_902	0	0	0	0	0	0	0	0	0	0	0	0	0	0	0	0	0	0	0	0	0	0	0	2	2	0	0	0	0	0	0	0	0	0	0	0	0	0	0	0	0	0	0	0	0	0	0	0	1
ASV_1029	0	0	0	0	0	0	0	0	0	20	8	0	0	0	0	0	0	0	0	0	0	0	0	0	15	0	0	1	0	0	0	0	0	0	0	0	0	0	1	0	0	0	33	4	1	0	2	1	0
ASV_814	0	0	0	0	5	0	0	0	1	3	0	0	0	0	0	0	0	0	0	0	0	0	0	0	1	0	0	0	0	0	0	0	0	2	0	0	0	0	0	0	0	0	0	0	0	4	0	0	0
ASV_846	0	0	0	0	0	0	0	0	0	0	0	0	0	0	0	0	0	0	0	0	2	8	2	0	0	0	83	0	0	0	0	0	0	0	0	0	0	0	0	0	0	0	0	0	0	0	0	0	1
ASV_853	0	0	0	0	0	0	0	1	0	0	0	0	0	0	0	0	0	0	0	0	1	0	0	0	0	0	63	0	0	0	0	0	0	0	0	0	0	0	0	0	0	0	1	0	0	0	0	20	0
ASV_1009	0	0	0	0	0	0	0	0	0	4	1	0	0	0	1	8	0	0	0	0	0	0	0	0	0	1	0	0	0	0	0	3	0	5	0	0	0	0	0	0	0	0	0	0	0	0	0	0	5
ASV_1674	18	5	1	11	0	0	2	0	4	0	0	0	0	0	0	3	0	0	0	0	0	0	0	0	0	0	0	0	0	0	0	0	0	0	0	0	0	3	0	0	0	0	0	0	0	0	0	0	0
ASV_2320	0	0	1	1	0	0	0	0	0	0	0	0	0	0	1	10	2	0	0	0	1	0	1	1	9	0	0	9	1	0	0	0	0	0	0	0	0	0	0	0	0	0	9	0	1	0	1	0	0
ASV_978	0	0	1	1	0	0	0	0	0	0	0	0	0	0	0	84	0	0	0	0	0	0	0	0	0	0	0	0	0	0	0	0	0	0	0	0	0	0	0	0	0	0	0	0	0	0	0	0	0
ASV_988	0	0	0	0	0	0	0	0	0	0	0	0	0	0	0	0	0	0	0	2	0	0	0	0	0	0	1	0	0	0	0	0	0	4	12	0	0	0	0	0	1	0	1	0	0	0	0	0	1
ASV_1016	0	0	2	0	0	0	12	0	0	11	1	0	0	0	0	0	0	0	0	0	0	1	0	0	0	0	0	0	0	0	0	0	0	0	0	0	0	0	0	0	0	0	0	0	0	0	0	0	0
ASV_1061	0	0	32	0	0	12	0	0	0	0	0	0	0	0	0	0	0	0	0	0	0	0	0	0	0	0	0	0	0	0	0	0	0	0	0	0	0	0	0	0	0	0	0	0	0	2	1	0	0
ASV_917	0	0	0	0	2	0	0	1	0	0	0	0	0	0	0	0	0	0	0	2	0	1	2	0	0	0	0	0	1	0	0	0	0	4	0	0	0	0	0	0	0	0	0	20	0	0	0	20	1
ASV_965	0	0	0	0	0	0	0	0	1	0	0	0	0	0	0	0	0	0	0	0	0	0	0	0	0	0	1	5	4	0	0	0	0	0	0	1	0	1	0	0	0	0	1	0	0	0	0	0	0
ASV_1167	0	0	0	0	0	0	0	0	7	0	0	0	0	0	0	0	0	0	0	0	0	0	1	0	1	0	0	0	0	0	0	0	0	3	8	0	0	0	0	0	0	0	0	0	0	0	0	0	0
ASV_909	0	0	0	0	0	0	0	0	21	0	0	0	0	0	0	0	0	0	0	0	0	0	0	4	0	0	21	0	0	0	0	0	0	0	0	0	0	0	0	0	0	0	1	0	1	2	0	0	2
ASV_960	0	0	0	0	0	0	0	0	7	0	0	0	0	0	0	0	0	0	0	0	0	0	0	1	0	0	0	0	1	0	0	0	0	0	0	0	0	0	0	0	0	0	2	0	1	2	0	65	0
ASV_1890	0	0	0	0	0	0	0	0	0	4	2	0	0	0	0	1	0	0	0	0	0	0	0	0	0	0	0	0	0	0	0	0	1	0	0	0	0	0	0	0	0	0	0	0	0	0	0	1	11
ASV_836	0	0	0	0	0	0	0	0	0	0	0	0	0	0	0	0	0	0	0	0	0	0	0	0	0	0	0	0	0	0	0	0	0	0	0	29	46	17	0	0	0	0	0	0	0	0	0	0	0
ASV_865	0	0	0	0	0	0	0	0	9	0	0	0	0	0	0	0	0	0	0	0	1	7	4	0	0	0	38	0	0	4	0	0	0	0	0	0	0	0	0	0	0	0	0	0	0	0	0	0	0
ASV_891	0	0	0	0	0	0	0	0	0	0	0	0	0	0	0	0	0	0	0	0	0	0	0	0	1	0	0	0	0	0	0	0	0	1	0	0	0	0	0	0	0	0	0	0	0	0	0	0	0
ASV_1130	0	0	0	0	0	0	0	0	0	0	0	0	0	0	0	0	0	0	0	0	0	3	0	0	0	0	0	0	0	0	0	0	0	0	0	0	0	0	0	0	0	0	0	0	1	0	0	0	0
ASV_1334	0	0	0	0	0	0	0	0	0	0	0	0	0	0	0	0	0	0	0	0	0	0	0	0	0	0	0	1	0	0	0	0	0	0	0	0	0	0	0	0	0	0	0	0	0	0	0	0	0
ASV_932	0	0	0	0	0	0	0	0	0	0	0	0	0	0	0	0	0	0	0	0	0	0	1	0	0	1	4	0	9	16	0	6	3	1	0	0	0	0	0	0	0	0	1	29	2	4	0	0	0
ASV_850	0	0	0	0	0	0	0	0	0	0	0	0	0	0	0	0	0	0	0	0	0	0	0	0	0	0	0	0	0	0	0	0	0	0	0	0	0	0	0	0	0	0	0	0	0	0	0	0	0
ASV_876	0	0	0	0	0	0	0	0	0	0	0	0	0	0	0	0	0	0	0	0	1	0	0	0	0	1	0	0	0	0	0	0	0	0	0	0	0	0	0	0	0	0	8	43	4	23	5	1	0
ASV_894	0	0	0	0	0	0	2	0	20	0	0	0	0	0	0	0	0	0	0	0	0	1	4	3	0	0	33	0	1	0	1	0	0	0	0	0	0	0	0	0	0	0	1	1	1	1	0	6	2
ASV_955	0	0	2	0	0	0	0	0	0	1	0	0	0	0	0	0	0	0	0	0	0	0	0	0	4	2	59	0	0	0	0	0	0	0	0	0	0	0	0	0	0	0	0	0	0	0	0	0	0
ASV_816	0	0	0	0	0	0	0	0	0	1	0	0	0	0	1	0	1	0	0	0	0	0	0	0	0	0	0	0	0	0	0	0	0	0	0	0	0	0	0	0	0	0	0	0	0	0	0	0	0
ASV_897	0	0	0	0	0	0	0	0	0	0	0	0	0	0	0	0	0	0	0	0	0	0	1	0	0	0	0	0	0	0	0	0	0	0	0	0	0	0	0	0	0	0	0	0	0	0	0	0	0
ASV_920	0	0	0	0	0	0	9	3	0	0	0	0	0	0	0	0	0	0	0	0	6	3	0	1	2	3	2	2	0	0	0	0	0	0	0	0	0	0	0	0	0	0	7	7	3	0	1	4	1
ASV_926	35	2	0	0	0	0	0	0	0	0	0	0	0	0	0	0	0	0	0	0	0	0	0	0	0	0	0	0	0	0	0	0	0	0	0	14	21	3	0	0	0	0	0	0	0	0	0	0	0
ASV_1066	0	0	0	0	0	0	1	0	0	0	0	0	0	0	0	0	0	0	0	0	0	0	0	1	59	2	1	2	0	0	0	0	0	0	0	0	0	0	0	0	0	0	1	0	0	0	0	1	0
ASV_789	0	0	0	0	0	0	0	0	0	0	0	0	0	3	0	0	0	0	0	0	0	0	0	0	0	0	0	0	0	0	0	0	0	0	0	0	0	0	0	0	83	0	0	0	0	0	0	0	0
ASV_774	0	0	0	0	0	0	0	0	0	0	0	0	0	0	0	0	0	0	50	0	0	0	0	0	0	0	0	0	0	0	0	0	0	0	0	0	0	0	0	0	0	0	0	0	0	0	0	0	0
ASV_974	0	0	0	0	0	0	0	0	0	0	0	0	0	0	0	0	0	0	0	0	0	0	0	0	0	0	0	0	0	0	0	0	0	0	0	0	0	0	0	0	0	0	17	0	0	0	0	0	0
ASV_1083	1	0	0	0	0	0	2	0	0	0	0	0	0	0	0	0	21	0	0	17	0	0	1	0	0	0	0	21	2	7	0	0	0	0	0	0	0	0	0	0	0	0	2	0	0	0	0	0	0
ASV_1095	0	0	3	0	0	0	0	0	0	0	0	0	0	0	0	0	0	0	0	0	0	0	0	0	6	0	1	4	13	11	0	1	0	0	0	1	1	0	0	0	0	0	0	0	0	0	0	0	0
ASV_788	0	0	0	0	0	0	0	0	0	57	17	9	0	0	0	0	0	0	0	0	0	0	0	0	0	0	0	0	0	0	0	0	0	0	0	0	0	0	0	0	0	0	0	0	0	0	0	0	0
ASV_874	0	0	0	0	0	0	4	0	4	0	0	0	0	0	0	0	0	0	0	0	1	1	0	0	4	0	55	1	1	0	0	0	0	0	0	0	0	0	0	0	0	0	1	0	0	1	0	0	0
ASV_899	0	0	0	0	0	0	0	0	0	0	0	0	0	0	0	0	0	0	0	0	0	0	0	0	0	0	0	0	0	0	0	0	0	0	0	33	35	14	0	0	0	0	0	0	0	0	0	0	0
ASV_923	0	0	0	0	0	0	0	0	0	0	0	0	0	0	0	0	0	0	0	0	0	0	1	1	0	0	0	0	0	0	0	0	0	0	0	0	0	0	0	0	0	0	0	5	0	2	0	0	0
ASV_1007	0	0	0	0	0	0	0	9	0	0	0	0	0	0	0	0	0	0	0	0	0	0	0	0	1	0	0	0	0	0	0	0	0	0	0	0	0	0	0	0	0	0	1	0	0	0	0	66	0
ASV_918	0	0	0	0	0	0	0	0	0	0	0	0	0	0	0	0	0	0	0	0	0	0	0	0	0	0	0	2	0	0	10	0	0	0	0	0	0	0	0	0	0	0	6	0	0	0	0	0	0
ASV_947	0	0	0	0	0	0	0	0	13	0	0	0	0	0	0	0	0	0	0	0	0	0	0	0	1	1	1	2	0	1	0	0	0	0	0	0	0	0	3	0	0	0	28	7	4	11	0	0	0
ASV_1062	0	0	0	0	0	0	0	8	21	0	0	0	0	3	9	2	0	0	0	0	0	0	4	0	1	0	0	0	0	10	0	0	0	0	0	0	0	0	0	0	0	0	0	0	0	0	0	0	0
ASV_2223	0	0	4	0	0	0	0	0	0	0	0	0	0	14	1	6	0	0	0	0	0	0	3	0	1	0	0	5	0	0	0	0	0	0	0	0	0	0	0	0	0	0	0	0	0	0	0	0	0
ASV_895	0	0	0	0	0	0	0	3	1	0	0	2	0	0	0	0	0	0	0	0	0	0	0	0	0	0	0	0	1	0	0	12	12	17	14	0	0	0	0	0	0	0	0	0	0	0	0	0	5
ASV_1050	0	0	0	0	0	0	0	0	0	0	0	1	1	0	0	0	0	0	0	0	0	0	0	4	0	0	0	3	0	2	0	0	0	0	0	0	0	0	0	0	0	0	0	0	0	0	0	0	0
ASV_1728	1	0	4	1	0	1	0	2	0	2	0	3	0	0	2	3	2	0	0	0	0	0	0	0	0	0	0	3	0	0	1	4	1	0	0	1	0	0	4	0	1	1	0	0	0	3	3	0	3
ASV_1257	0	0	0	0	0	0	0	1	1	0	0	0	0	0	0	0	0	0	0	0	0	4	1	0	1	0	35	0	1	3	0	0	0	0	3	0	0	0	0	0	0	0	4	0	0	1	1	1	0
ASV_2236	1	0	0	0	0	0	0	0	0	0	0	0	0	0	0	0	24	26	0	0	0	0	0	0	0	0	1	0	0	0	0	0	0	0	0	2	2	0	0	0	0	0	0	0	0	0	0	0	0
ASV_921	0	0	0	0	0	0	0	0	4	0	0	0	0	0	0	0	0	0	0	0	3	0	0	1	1	0	3	0	3	0	0	0	0	0	0	0	0	0	0	0	0	0	0	0	0	4	0	0	0
ASV_929	0	0	0	0	0	0	1	0	0	0	0	0	0	0	0	0	0	0	0	0	0	2	0	0	0	0	0	0	0	0	0	0	0	0	0	0	0	0	0	0	0	0	0	2	0	0	0	0	0
ASV_931	0	0	0	0	0	0	0	0	0	0	0	28	1	0	0	0	0	0	0	0	0	0	0	0	0	0	0	0	0	0	0	0	0	0	0	0	0	0	0	0	0	0	0	0	0	0	0	0	0
ASV_937	0	0	0	0	0	0	0	0	1	0	0	0	0	0	0	0	0	0	0	0	0	6	0	0	0	0	28	0	0	0	0	0	0	0	0	0	0	0	0	0	0	0	0	0	0	7	0	0	0
ASV_957	0	0	0	0	0	0	0	0	0	0	0	0	0	0	0	0	0	0	0	0	0	0	0	0	0	0	72	0	0	0	0	0	0	0	0	0	0	0	0	0	0	0	1	0	0	0	0	0	0
ASV_1017	0	0	0	0	0	0	3	5	0	0	0	0	0	0	0	0	0	0	0	0	1	3	1	1	2	2	1	3	1	0	3	0	0	0	0	0	0	0	0	0	0	0	5	1	0	1	1	0	2
ASV_1181	0	0	6	1	0	0	0	0	0	1	1	5	0	0	0	0	3	0	0	0	0	0	0	0	0	0	0	2	0	0	0	11	0	0	0	0	0	0	3	0	1	2	0	2	0	0	1	0	1
ASV_971	0	0	0	0	0	0	1	1	7	0	0	0	0	0	0	0	0	0	0	0	0	0	0	0	1	0	0	0	0	15	0	0	0	0	0	0	0	0	0	0	0	0	0	0	0	12	2	2	0
ASV_1008	0	0	0	0	0	0	0	0	20	0	0	0	0	0	0	0	0	0	0	0	4	0	0	4	8	1	0	0	0	14	0	0	0	0	0	0	0	0	0	0	0	0	0	0	1	2	0	6	0
ASV_1711	0	0	1	0	0	0	1	0	0	0	0	0	0	0	0	1	0	0	0	0	0	0	0	0	0	0	0	4	0	0	0	1	0	0	0	1	0	1	4	3	1	4	0	0	0	0	0	0	0
ASV_915	0	0	0	0	0	0	1	0	11	0	0	0	0	0	0	0	0	0	0	0	0	0	0	0	0	0	1	2	0	0	0	0	0	0	0	0	0	0	0	0	0	0	0	1	1	3	2	0	0
ASV_956	0	0	0	0	0	0	0	0	0	0	0	0	0	0	0	0	0	0	0	0	0	0	0	0	0	0	33	0	0	12	0	0	0	0	0	0	0	0	0	0	0	0	0	3	0	0	0	0	0
ASV_1344	0	0	0	0	0	0	0	0	31	0	0	0	0	0	0	0	0	0	0	0	0	0	0	1	0	3	0	0	0	10	0	0	0	4	0	0	0	0	0	0	0	0	0	3	2	2	0	0	0
ASV_1377	0	0	0	0	0	0	1	0	18	0	0	0	0	0	0	0	0	0	24	0	0	0	0	0	0	0	0	4	1	0	0	0	0	0	0	0	0	0	0	0	0	0	0	0	0	0	0	0	0
ASV_1417	0	0	0	0	0	0	0	0	0	0	3	1	0	0	0	1	0	0	0	0	0	0	0	0	0	0	0	3	0	0	0	0	1	0	0	0	0	0	0	0	0	0	0	0	0	0	0	8	15
ASV_875	0	0	0	0	0	0	0	0	0	0	0	0	0	0	0	3	0	0	0	0	0	0	0	0	0	0	0	0	0	0	0	0	0	0	0	0	0	0	0	0	66	0	0	0	0	0	0	0	0
ASV_896	0	0	0	0	0	0	0	0	0	0	0	0	0	0	0	0	0	0	62	8	0	0	0	0	0	0	0	0	0	0	0	0	1	0	0	0	0	0	0	0	0	0	0	0	0	0	0	0	0
ASV_873	0	0	0	0	0	0	0	0	0	0	0	0	0	0	0	0	0	0	0	0	0	0	0	0	0	0	0	0	0	0	0	0	0	0	0	0	0	0	0	0	0	0	0	0	0	0	0	0	0
ASV_889	0	0	0	0	0	0	0	0	0	0	0	0	0	0	0	68	0	0	0	0	0	0	0	0	0	0	0	0	0	0	0	0	0	0	0	0	0	0	2	0	0	0	0	0	0	0	0	0	0
ASV_991	7	2	0	0	0	0	0	0	0	0	0	0	0	0	0	0	0	0	0	0	0	0	0	0	0	0	0	0	0	0	0	0	0	0	0	1	2	0	0	0	0	0	1	0	0	0	0	0	0
ASV_1031	0	0	0	0	0	0	0	0	0	0	0	0	0	0	0	0	0	0	0	0	0	0	0	0	0	0	0	0	0	0	0	0	0	0	0	0	0	0	0	0	0	0	0	0	0	0	0	3	0
ASV_2047	0	0	0	0	0	0	0	0	0	4	0	0	0	0	0	0	0	0	0	0	0	0	0	0	0	0	0	0	0	0	0	5	1	0	0	0	0	0	0	0	0	0	0	0	0	0	0	0	0
ASV_855	0	0	0	0	0	0	0	0	0	0	0	0	0	0	0	0	5	0	0	0	0	0	0	0	0	0	0	0	0	0	0	0	0	0	0	0	0	0	0	0	0	0	0	0	0	0	0	0	0
ASV_856	0	0	0	0	0	0	0	0	0	0	0	0	0	0	0	0	0	0	68	0	0	0	0	0	0	0	0	0	0	0	0	0	0	0	0	0	0	0	0	0	1	0	0	0	0	0	0	0	0
ASV_999	0	0	0	0	0	0	0	0	12	0	0	0	0	0	0	0	0	0	0	0	0	0	0	0	0	0	0	0	0	0	0	0	0	0	0	0	0	0	0	0	0	0	0	1	0	3	0	0	0
ASV_1030	0	0	0	0	0	0	1	0	0	0	0	0	0	0	0	0	0	0	0	0	0	0	0	0	0	0	21	0	3	1	1	0	0	0	0	0	0	0	0	0	0	0	0	0	0	15	0	0	0
ASV_1133	0	0	0	0	0	0	2	0	0	0	0	0	0	0	0	0	0	0	0	0	0	0	0	0	0	0	0	59	0	0	0	0	0	0	0	1	1	0	0	0	0	0	0	0	0	1	0	0	0
ASV_1211	0	0	0	0	0	0	3	1	5	0	0	0	0	0	0	0	0	0	0	0	0	5	0	2	0	0	0	1	3	0	1	0	0	0	0	0	0	0	0	0	0	0	0	6	0	3	1	6	4
ASV_1562	1	0	0	0	0	0	0	0	0	0	0	0	0	0	0	0	0	0	0	0	0	0	0	0	4	4	0	2	0	14	0	0	0	0	0	0	0	0	0	0	0	0	0	0	0	0	1	2	0
ASV_1621	4	0	8	0	0	1	0	1	5	16	4	0	0	0	0	0	1	1	0	0	0	0	1	0	0	0	0	1	2	1	0	3	0	0	0	0	0	0	3	0	0	0	2	0	0	0	0	0	0
ASV_1159	0	0	0	0	0	0	1	14	33	0	0	0	0	0	0	0	0	0	0	0	0	0	0	0	0	0	0	0	0	0	0	0	0	0	0	0	0	0	0	0	0	0	0	0	0	0	0	0	0
ASV_1340	1	0	0	0	1	1	7	0	0	0	0	0	1	0	0	1	1	0	0	0	4	0	0	0	2	0	2	6	0	0	0	3	1	0	0	1	6	0	1	0	2	6	1	0	1	0	0	0	0
ASV_1924	0	0	2	3	0	0	0	0	0	0	0	1	0	0	1	0	2	1	0	0	0	0	0	0	0	0	3	0	0	0	0	3	0	0	0	0	3	0	0	0	0	0	0	0	1	0	0	0	0
ASV_936	0	0	0	0	0	0	1	0	0	0	0	0	0	0	0	0	0	0	0	0	0	0	0	0	0	0	58	0	0	0	0	0	0	0	0	0	0	0	0	0	0	0	0	0	0	0	0	0	5
ASV_1051	0	0	0	0	0	0	0	0	0	0	0	0	0	0	0	0	0	1	0	0	0	0	0	0	1	0	0	0	0	0	0	0	0	0	0	0	0	0	0	0	0	0	0	0	0	0	20	36	6
ASV_1052	0	0	0	0	0	0	0	0	0	0	0	0	0	0	0	0	0	0	0	0	0	0	0	0	0	0	65	0	0	0	0	0	0	0	0	0	0	0	0	0	0	0	0	0	0	0	0	0	0
ASV_1192	6	4	4	0	0	0	0	0	0	0	0	0	0	0	0	0	0	0	0	0	6	0	0	0	0	0	0	1	0	0	0	0	0	0	0	0	0	0	0	0	0	0	1	4	0	0	1	0	0
ASV_1233	0	0	0	0	0	0	0	1	0	0	0	0	0	0	0	0	0	0	0	0	0	0	0	0	0	0	0	0	0	0	0	0	0	0	0	0	0	0	0	0	0	0	0	1	0	0	0	0	0
ASV_916	0	0	0	0	0	0	0	0	0	0	0	0	0	0	0	0	0	0	0	4	0	0	0	0	0	0	0	0	0	0	0	0	1	0	0	0	0	0	0	0	0	0	0	0	0	0	0	0	0
ASV_996	0	0	0	0	0	0	0	1	43	0	0	0	0	0	0	0	0	0	0	0	0	1	0	0	0	0	0	0	0	0	0	0	0	0	0	0	0	0	0	0	0	0	1	0	0	0	0	0	0
ASV_1019	0	0	0	0	0	0	0	0	0	0	0	0	0	0	0	0	0	0	0	0	0	0	0	0	0	0	62	0	0	1	0	0	0	0	0	0	0	0	0	0	0	0	0	0	0	0	0	0	0
ASV_1141	0	0	0	0	0	0	1	15	0	0	0	0	0	0	0	0	0	0	0	0	0	0	0	0	0	0	0	0	0	0	0	3	9	0	0	0	0	0	0	0	0	0	1	0	0	9	0	0	0
ASV_1667	0	0	0	0	0	0	0	0	0	0	0	0	0	0	1	0	0	0	0	0	0	0	0	0	0	0	0	5	6	4	0	1	0	0	0	0	0	0	0	0	0	0	0	0	0	0	0	0	1
ASV_1082	0	0	0	0	0	0	0	0	0	0	0	0	0	0	0	0	0	0	0	0	0	2	0	0	0	0	0	0	0	0	0	0	0	0	0	0	0	0	0	0	2	0	0	0	0	0	1	0	0
ASV_1203	0	0	0	0	0	0	0	0	0	4	0	0	0	0	0	0	0	0	0	0	0	0	0	0	0	0	0	0	0	0	0	6	0	0	0	0	0	0	0	0	0	0	0	0	0	0	0	0	0
ASV_1287	0	0	0	0	0	0	1	1	0	0	0	0	0	0	0	1	0	0	0	0	0	0	0	0	0	0	0	0	0	0	0	0	0	0	0	0	0	0	0	0	0	0	0	0	0	1	0	0	0
ASV_1579	0	0	0	0	0	0	0	0	14	0	0	0	0	0	0	0	0	0	0	0	3	0	0	0	0	0	0	0	0	0	0	0	0	0	0	0	0	0	0	0	5	0	0	0	2	0	0	38	0
ASV_966	0	0	0	0	0	0	0	0	0	1	0	0	0	0	0	0	0	0	0	0	0	0	0	0	3	0	0	1	0	0	0	0	0	0	0	0	0	0	0	0	0	0	0	0	0	0	0	2	0
ASV_1267	0	0	0	0	0	0	0	0	0	0	0	0	0	0	0	0	0	0	0	0	1	0	0	1	0	0	28	0	0	0	0	0	0	0	0	0	0	0	0	0	0	0	1	5	0	0	0	0	3
ASV_1414	0	0	0	0	0	0	0	0	1	0	0	0	0	0	0	0	0	0	0	0	0	0	0	0	0	0	0	0	1	0	0	0	0	0	0	0	0	0	0	0	0	0	0	0	0	0	0	2	2
ASV_1129	0	0	0	0	0	0	0	0	0	0	0	0	0	0	0	0	0	0	0	0	0	5	0	0	0	0	0	0	0	8	0	0	1	0	0	0	0	0	0	0	0	0	0	0	0	8	0	0	0
ASV_1175	0	0	0	0	0	0	0	0	0	0	0	0	0	0	0	0	0	0	0	0	0	0	0	0	0	0	29	0	0	0	0	0	0	0	0	0	0	0	0	0	0	0	0	0	0	0	0	0	0
ASV_997	0	0	0	0	0	0	0	1	59	0	0	0	0	0	0	0	0	0	0	0	0	0	0	0	0	0	0	0	0	0	0	0	0	0	0	0	0	0	0	0	0	0	0	0	0	0	0	0	0
ASV_1041	0	0	0	0	0	0	2	0	0	0	0	0	0	0	0	0	0	0	0	0	0	0	0	0	2	0	0	0	3	0	2	0	0	0	0	0	0	0	0	0	0	0	0	1	0	3	1	0	0
ASV_1383	0	0	0	1	0	0	0	0	0	0	0	0	0	8	19	1	0	0	0	0	0	0	0	0	0	0	0	3	0	0	0	0	0	0	0	0	0	0	0	0	0	0	0	0	0	0	1	0	0
ASV_2027	1	0	0	0	0	0	0	0	0	0	0	0	0	0	0	0	0	0	0	0	2	0	0	0	0	0	0	3	0	2	0	0	0	0	0	3	0	32	3	1	0	0	0	0	0	0	0	0	0
ASV_998	0	0	0	0	0	0	0	0	22	0	0	0	0	0	0	0	0	0	0	0	0	0	0	0	0	0	0	0	0	2	0	0	0	0	0	0	0	0	0	0	0	0	0	0	0	0	0	0	0
ASV_1018	0	0	0	0	0	0	0	0	0	0	0	0	0	0	0	0	0	0	0	0	0	0	1	0	0	7	0	0	0	0	0	0	0	0	0	0	0	0	0	0	0	0	0	0	0	0	3	0	49
ASV_1982	0	0	0	0	0	0	0	0	0	4	0	0	0	0	0	0	0	0	0	0	0	0	0	0	0	0	0	0	0	0	0	1	0	0	0	3	0	0	7	1	1	7	2	0	5	0	1	0	1
ASV_1068	0	0	0	0	0	0	0	0	0	0	0	0	0	0	0	0	0	0	0	0	0	0	0	0	0	0	58	0	0	0	0	0	0	0	0	0	0	0	0	0	0	0	0	0	0	0	0	0	0
ASV_1108	0	0	0	0	0	0	0	0	0	0	0	1	0	0	0	0	0	0	0	0	0	0	0	0	0	0	0	0	0	0	0	0	0	0	0	0	0	0	0	0	0	0	0	0	0	0	0	0	0
ASV_1284	0	0	0	0	0	3	1	0	0	0	0	0	0	0	0	0	0	0	0	0	0	0	0	0	0	0	16	0	0	4	0	0	0	0	0	0	0	0	0	0	0	0	0	4	0	1	0	0	0
ASV_2353	1	0	1	0	0	0	0	0	0	1	0	2	0	1	2	3	0	0	0	0	0	0	0	0	0	0	0	7	3	0	1	2	0	0	0	0	0	0	3	0	0	0	0	0	0	0	0	0	6
ASV_1049	0	0	0	0	0	0	0	0	0	0	0	0	0	0	0	0	0	0	0	0	0	0	5	0	0	1	5	1	0	0	0	0	0	0	0	0	0	0	0	0	0	0	1	0	2	3	0	0	0
ASV_1113	0	0	0	0	0	0	3	0	39	0	0	0	0	0	0	0	0	0	0	0	0	0	0	0	0	6	0	0	0	0	0	0	0	0	0	0	0	0	0	0	0	0	0	0	0	0	0	0	0
ASV_1178	0	0	0	0	0	0	0	0	0	0	0	0	0	0	0	0	0	0	0	0	0	0	0	0	1	0	0	0	0	0	0	0	0	0	0	0	0	0	0	0	0	0	0	0	0	0	0	0	0
ASV_1438	0	0	0	0	0	0	1	0	12	0	0	0	0	0	0	0	0	0	0	0	0	0	0	0	0	0	0	0	0	0	0	0	0	0	0	0	0	0	0	0	0	0	0	7	0	0	0	0	0
ASV_930	0	0	0	0	0	0	0	0	0	55	3	0	0	0	0	0	0	0	0	0	0	0	0	0	0	0	0	0	0	0	0	0	0	0	0	0	0	0	0	0	0	0	0	0	0	0	0	0	0
ASV_942	0	0	0	0	0	0	2	0	0	0	0	0	0	0	0	0	0	0	0	0	0	0	0	0	0	0	0	0	0	0	0	0	0	0	0	0	0	0	0	0	0	0	0	0	0	0	0	0	1
ASV_1000	0	0	0	0	0	0	0	0	7	0	0	0	0	0	0	0	0	0	0	0	0	0	1	0	0	0	0	0	0	0	0	0	0	0	0	0	0	0	0	0	0	0	1	0	0	2	0	0	1
ASV_1027	0	0	0	0	0	0	0	0	18	0	0	0	0	0	0	0	0	0	0	0	0	0	0	1	0	0	28	0	0	0	0	0	0	0	0	0	0	0	0	0	0	0	0	2	0	5	0	0	0
ASV_1186	0	0	0	0	0	0	0	1	1	0	0	0	0	0	0	0	0	0	0	0	1	0	3	0	39	0	2	0	0	0	0	0	0	0	0	0	0	0	0	0	0	0	0	0	0	2	1	1	0
ASV_1212	0	0	0	0	0	0	1	0	0	0	0	0	0	0	0	0	0	0	0	0	0	0	0	0	0	0	44	0	0	0	1	0	0	0	0	0	0	0	0	0	0	0	0	0	0	4	1	0	0
ASV_1213	0	0	0	0	0	0	0	0	10	0	0	0	0	0	0	0	0	0	0	0	0	3	0	0	0	0	10	0	0	3	0	0	0	0	0	0	0	0	0	0	0	0	0	2	0	3	0	6	0
ASV_1598	0	0	0	0	0	0	0	0	2	0	0	0	0	0	0	0	0	0	0	0	0	1	0	0	0	0	13	2	2	0	0	0	0	0	0	0	0	0	0	0	0	0	0	0	0	3	1	4	0
ASV_2137	0	0	0	0	0	0	0	1	0	0	0	0	0	0	0	2	0	0	0	0	0	0	0	0	0	0	0	6	2	0	0	0	0	0	0	0	0	0	1	0	0	1	0	1	0	0	4	0	0
ASV_939	0	0	0	0	0	0	0	0	0	22	35	0	0	0	0	0	0	0	0	0	0	0	0	0	0	0	0	0	0	0	0	0	0	0	0	0	0	0	0	0	0	0	0	0	0	0	0	0	0
ASV_983	0	0	0	0	0	0	0	0	0	0	0	0	0	0	0	0	0	0	0	0	0	0	0	0	0	0	0	0	0	0	0	0	0	0	0	35	19	0	0	0	0	0	0	0	0	0	2	0	1
ASV_986	0	0	0	0	0	0	0	0	0	0	0	56	0	0	0	0	0	0	0	0	0	0	0	0	0	0	0	0	0	0	0	0	0	0	0	0	0	0	0	0	0	0	0	0	0	0	0	0	0
ASV_1026	0	1	0	0	0	0	0	0	20	0	0	0	0	0	0	0	0	0	0	0	0	0	0	5	1	0	24	0	0	0	0	0	0	0	0	0	0	0	0	0	0	0	0	0	0	0	0	0	0
ASV_1259	0	0	0	0	0	0	0	0	1	1	0	0	0	0	0	0	0	0	0	0	0	0	2	0	0	0	0	1	0	0	0	0	0	0	0	0	0	0	0	0	0	0	0	0	0	0	0	7	0
ASV_982	0	0	0	0	0	0	0	0	0	0	0	7	0	0	0	0	0	0	0	0	0	0	0	0	0	0	0	0	0	0	0	0	0	0	0	0	0	0	0	0	0	0	0	0	0	0	0	0	0
ASV_1020	0	0	0	0	5	0	0	0	0	0	0	0	0	0	0	0	0	0	0	0	0	0	1	0	0	0	0	0	0	7	0	0	0	0	0	0	0	0	0	0	0	0	0	0	0	0	0	0	0
ASV_1021	0	0	0	0	0	0	0	0	0	0	0	0	0	0	0	0	0	0	0	0	0	0	0	0	0	0	0	6	1	0	0	0	0	0	0	20	14	0	0	0	0	0	0	0	0	0	0	0	0
ASV_1087	0	0	0	0	0	0	0	0	1	0	0	0	0	0	0	0	0	0	0	0	0	0	0	0	0	0	0	0	0	0	0	0	0	0	0	0	0	0	0	0	0	0	0	0	0	0	0	1	1
ASV_1161	0	0	0	0	0	0	2	0	11	0	0	0	0	0	0	0	0	0	0	0	0	0	0	0	0	0	36	0	0	0	0	0	0	0	0	0	0	0	0	0	0	0	0	0	0	0	0	0	1
ASV_1342	0	0	0	0	0	0	2	1	0	0	0	0	0	3	0	3	0	0	0	0	2	0	0	0	0	0	0	1	1	0	1	0	0	0	0	1	0	1	0	0	0	0	0	0	0	0	0	0	1
ASV_2411	0	0	0	0	0	0	0	0	0	0	0	1	0	0	0	0	0	0	0	0	0	0	0	0	0	0	0	2	0	0	0	0	0	0	0	0	0	0	0	0	0	0	0	0	0	0	0	0	0
ASV_1222	0	0	0	0	0	0	0	0	0	0	0	0	0	0	0	0	0	0	0	0	0	0	0	0	0	2	0	1	0	0	0	0	0	0	0	0	0	0	0	0	0	0	0	0	0	0	0	1	0
ASV_1232	0	0	0	0	0	0	0	0	0	1	0	0	0	0	0	0	0	0	0	0	0	0	0	0	0	0	0	0	0	0	0	0	1	0	0	0	3	0	0	0	0	0	3	0	0	0	1	23	20
ASV_1984	0	0	0	0	0	0	2	2	0	0	2	1	7	0	0	1	0	2	0	0	0	0	0	0	0	1	0	3	0	0	0	0	0	0	0	0	0	0	0	0	0	0	2	1	0	0	9	0	1
ASV_963	0	0	0	0	0	0	0	0	0	0	0	0	0	0	0	0	0	0	47	0	0	0	0	0	0	0	0	0	0	0	0	0	0	0	5	0	0	0	0	0	0	0	0	0	0	0	0	0	0
ASV_1063	0	0	0	0	0	0	0	0	20	0	0	0	0	0	0	0	0	0	0	0	1	0	0	0	0	0	0	1	0	1	0	0	0	0	0	0	0	0	0	0	0	0	0	0	0	0	0	0	0
ASV_1094	0	0	0	0	5	0	0	0	0	0	0	0	0	0	0	0	0	0	0	0	0	0	0	0	0	0	46	0	0	0	0	0	0	0	0	0	0	0	0	0	0	0	1	0	0	0	0	0	0
ASV_1096	0	0	0	0	0	0	0	0	0	0	0	0	0	0	0	0	0	0	0	0	0	0	0	0	0	0	0	5	0	0	0	0	0	0	0	0	0	0	0	0	0	0	0	0	0	0	0	0	0
ASV_1162	0	0	0	0	0	0	0	0	4	0	0	0	0	0	0	0	0	0	0	0	0	0	0	1	0	0	11	0	0	3	0	0	0	0	0	0	0	0	0	0	0	0	0	0	0	5	0	0	0
ASV_1220	0	0	0	0	0	0	0	0	0	0	0	0	0	0	0	0	0	0	0	0	0	0	1	0	0	0	52	0	0	0	0	0	0	0	0	0	0	0	0	0	0	0	0	0	0	0	0	0	0
ASV_1251	0	0	0	0	0	0	1	0	12	0	0	0	0	0	0	0	0	0	0	0	0	0	0	0	0	0	0	0	0	0	0	0	0	0	7	0	0	0	0	0	0	0	4	0	0	0	2	0	0
ASV_1787	1	0	0	20	0	0	9	0	0	0	0	0	1	0	0	0	0	2	0	0	0	0	2	0	0	0	0	0	0	0	0	1	0	0	0	0	1	2	2	0	0	0	0	0	0	0	1	0	0
ASV_940	0	0	0	0	0	0	0	0	0	0	0	0	0	0	0	0	0	0	52	0	0	0	0	0	0	0	0	0	0	0	0	0	0	0	0	0	0	0	0	0	1	0	0	0	0	0	0	0	0
ASV_953	0	0	0	0	5	0	0	0	0	0	0	0	0	0	0	0	0	0	46	0	0	0	0	0	0	0	0	0	0	0	0	0	0	0	0	0	0	0	0	0	0	0	0	0	0	0	0	0	0
ASV_1057	0	0	0	0	0	0	0	1	28	0	0	0	0	0	0	0	0	0	0	0	0	1	0	4	0	0	4	0	3	0	0	0	0	0	0	0	0	0	0	0	0	0	0	0	0	0	0	0	0
ASV_1067	0	0	0	0	0	0	0	0	0	0	0	0	0	0	0	0	0	0	0	0	0	0	0	1	0	1	49	0	0	0	0	0	0	0	0	0	0	0	0	0	0	0	0	0	0	0	0	0	0
ASV_1079	0	0	0	0	0	0	0	0	0	0	0	0	0	0	0	0	0	0	0	0	0	0	1	0	0	0	0	0	0	0	0	0	0	0	0	0	0	0	0	0	0	0	0	0	0	0	0	0	0
ASV_1103	0	0	0	0	0	0	1	0	0	1	0	0	0	0	0	3	0	0	0	0	0	0	2	0	2	0	0	0	1	8	0	0	0	0	0	0	0	0	4	1	0	0	0	0	0	0	0	0	0
ASV_1114	0	0	0	0	0	0	0	0	30	0	0	0	0	0	0	0	0	0	0	0	0	0	0	0	0	0	0	0	0	6	0	0	0	0	0	0	0	0	0	0	0	0	1	0	0	7	0	0	0
ASV_1142	0	0	0	0	0	0	0	3	1	0	0	0	0	0	0	0	0	0	0	0	0	0	1	0	0	0	39	0	0	0	0	0	0	0	0	0	0	0	0	0	0	0	0	0	0	0	0	0	0
ASV_1151	0	0	0	0	0	0	0	0	0	0	0	0	0	0	0	0	0	0	0	0	0	5	0	1	1	0	24	0	0	0	0	0	0	0	5	0	0	0	0	0	0	0	0	0	0	0	0	1	0
ASV_1260	0	0	0	0	0	0	1	1	0	6	2	0	0	0	0	0	6	0	0	0	0	0	0	0	0	0	0	0	0	0	0	0	0	0	0	3	0	0	0	0	2	0	0	0	0	0	0	0	1
ASV_1928	0	0	0	0	0	0	0	0	0	0	0	0	0	0	0	0	0	0	0	0	0	1	0	0	0	0	0	2	0	0	0	0	0	0	0	1	1	2	1	21	0	3	0	0	0	0	0	0	0
ASV_1930	0	0	0	0	0	0	0	0	0	0	0	0	0	0	0	0	0	0	0	0	0	0	0	0	0	0	0	0	0	0	0	0	0	0	0	0	0	0	0	49	1	0	0	0	0	0	0	0	0
ASV_2358	0	0	0	0	0	0	0	0	0	0	0	17	0	0	0	0	0	0	0	0	0	3	14	1	0	0	0	5	0	0	0	1	0	0	0	0	0	0	0	0	0	1	0	0	0	0	0	0	0
ASV_1013	0	0	0	0	0	0	0	0	0	0	0	0	0	0	0	0	0	0	0	0	0	0	0	0	0	0	0	0	0	0	0	0	0	0	0	0	0	0	0	0	0	0	0	0	0	0	0	0	0
ASV_1040	0	0	0	0	0	3	0	0	7	0	0	0	0	0	0	0	0	0	0	0	0	0	2	0	0	0	0	0	0	0	0	0	1	4	0	0	0	0	0	0	0	0	0	0	0	0	0	0	0
ASV_1058	1	0	0	0	0	0	0	0	0	0	0	0	0	0	0	0	0	0	0	0	0	0	0	0	0	0	0	0	0	0	0	0	0	0	0	0	0	0	0	0	0	0	45	0	4	1	0	0	0
ASV_1077	0	0	0	0	0	0	0	0	0	0	0	0	0	0	0	0	0	0	0	0	2	0	0	1	0	0	0	0	0	0	1	0	0	0	0	0	0	0	0	0	0	0	0	0	0	0	0	1	0
ASV_1269	0	0	0	0	0	0	0	0	0	0	0	0	0	0	0	0	0	0	0	0	0	0	0	0	0	0	0	2	0	0	0	0	0	0	0	0	0	0	0	0	0	0	0	0	0	0	0	0	0
ASV_1160	0	0	0	0	0	0	0	1	1	0	0	0	0	0	0	0	0	0	0	0	0	0	0	0	0	0	0	0	0	0	0	0	0	0	0	0	0	0	0	0	0	0	0	0	0	0	0	0	0
ASV_1168	0	0	0	0	0	0	0	0	0	0	0	0	0	0	0	0	0	0	0	0	0	0	0	0	0	0	48	0	0	0	0	0	0	0	0	0	0	0	0	0	0	0	0	0	0	0	0	0	0
ASV_1392	2	1	0	0	0	0	0	0	0	0	0	0	0	0	0	0	11	4	0	0	0	0	0	0	0	0	0	0	0	0	0	0	0	0	0	0	0	0	0	0	0	0	3	0	0	0	0	1	0
ASV_1491	0	0	0	0	0	0	0	0	0	0	0	0	0	0	0	0	0	0	0	0	0	0	1	0	2	0	0	0	6	13	4	0	0	0	0	1	3	0	0	0	0	0	4	0	0	0	0	0	14
ASV_1093	0	0	0	0	0	0	0	0	0	0	0	0	0	0	0	0	0	0	0	0	0	0	0	0	0	0	49	0	0	0	0	0	0	0	0	0	0	0	0	0	0	0	0	0	0	0	0	0	0
ASV_1106	0	0	0	0	0	0	0	0	0	0	0	0	0	0	0	0	0	0	0	0	0	0	0	0	0	0	47	0	0	0	0	0	0	0	0	0	0	0	0	0	0	0	0	0	0	0	0	0	0
ASV_1169	0	0	0	0	0	0	0	0	0	0	0	0	0	0	0	1	0	0	0	0	0	0	5	0	0	0	20	0	0	0	0	0	0	0	0	0	0	0	0	0	0	0	0	0	0	2	0	5	0
ASV_1602	0	0	0	0	0	0	0	0	0	0	0	1	0	0	0	0	0	3	0	0	0	0	0	0	0	0	0	27	1	0	0	0	0	0	0	0	0	0	0	0	0	1	0	0	0	0	0	0	0
ASV_1069	0	0	0	0	0	0	0	0	0	0	0	0	0	0	0	0	0	0	0	0	0	0	0	0	0	0	45	0	0	0	0	0	0	0	0	0	0	0	0	0	0	0	0	0	0	0	1	0	0
ASV_1131	0	0	0	0	0	0	0	0	0	0	0	0	0	0	0	0	0	0	0	0	0	0	5	0	0	0	1	1	0	0	0	0	0	0	0	0	0	0	0	0	0	0	0	0	0	0	0	40	0
ASV_1145	0	0	0	0	0	0	0	0	0	1	0	0	0	0	0	0	1	0	0	0	0	0	0	0	0	0	0	0	0	0	0	0	0	0	0	1	0	0	0	15	5	1	0	0	0	0	0	0	0
ASV_1150	0	0	0	0	0	0	0	0	0	0	0	0	0	0	0	0	0	0	0	0	5	0	0	0	0	0	41	0	0	0	0	0	0	0	0	0	0	0	0	0	0	0	0	0	0	0	0	0	1
ASV_1154	0	0	0	0	0	0	0	0	0	0	0	0	0	0	0	0	0	0	0	0	0	0	0	0	0	0	0	0	0	0	0	0	0	0	0	0	0	0	0	0	0	0	41	2	2	3	0	0	0
ASV_1364	0	0	0	0	0	0	0	0	0	0	0	0	0	0	0	0	0	0	0	0	0	0	0	0	0	0	0	0	0	0	0	0	0	0	0	0	0	0	0	0	0	0	0	0	0	0	0	0	0
ASV_1010	0	0	0	0	0	0	0	0	0	0	0	0	0	0	0	0	0	0	0	8	0	0	0	0	0	0	0	0	0	0	0	0	1	0	0	0	0	0	0	0	0	0	0	0	0	0	0	0	0
ASV_1047	0	0	0	0	0	0	0	0	0	0	0	0	0	0	0	0	20	7	0	0	0	0	0	0	0	0	0	0	0	0	0	0	0	0	0	0	0	0	0	0	0	0	0	0	0	0	0	0	0
ASV_1117	0	0	0	0	0	0	0	0	0	0	0	0	0	0	0	0	0	0	0	0	0	0	0	0	0	0	47	0	0	0	0	0	0	0	0	0	0	0	0	0	0	0	0	0	0	0	0	0	0
ASV_1194	0	0	0	0	0	0	0	0	1	1	0	0	0	0	0	0	0	0	0	0	0	3	0	2	0	1	2	4	1	0	1	0	0	0	0	0	0	0	0	0	0	0	2	3	1	0	2	2	0
ASV_1224	0	0	0	0	0	0	0	0	0	0	0	0	0	0	0	0	0	0	0	0	0	0	0	0	0	0	20	0	0	0	0	0	0	0	0	0	0	0	0	0	0	0	0	0	0	2	0	0	0
ASV_1266	0	0	0	0	0	0	0	0	0	0	0	0	0	0	0	0	0	0	0	0	0	6	0	0	0	0	41	0	0	0	0	0	0	0	0	0	0	0	0	0	0	0	0	0	0	0	0	0	0
ASV_1388	0	0	0	0	0	0	3	0	0	0	0	0	0	0	0	0	0	0	0	0	0	0	1	0	2	0	1	0	0	0	0	0	0	0	0	0	0	0	0	0	0	0	7	13	3	10	2	0	4
ASV_1423	0	0	10	0	0	0	0	0	0	0	0	0	0	0	0	0	1	0	0	0	0	0	2	0	1	0	0	4	0	6	0	0	0	0	0	0	1	0	0	0	0	0	0	0	0	0	0	0	0
ASV_1470	0	0	2	0	0	0	0	0	0	2	3	0	0	0	0	7	1	0	0	1	0	0	0	0	0	0	0	5	4	1	1	5	0	0	0	0	0	0	3	0	0	0	8	0	0	0	0	0	0
ASV_1744	0	0	0	0	0	0	0	0	0	0	0	1	0	0	0	0	6	1	0	0	0	0	0	0	0	0	0	0	0	0	0	1	2	0	0	0	0	0	0	0	0	0	8	0	0	0	0	0	7
ASV_1923	0	0	0	1	0	0	1	0	0	0	0	0	0	0	0	1	0	0	0	0	0	0	0	0	0	0	11	0	2	3	0	0	0	0	0	0	0	0	0	0	0	0	1	0	0	0	0	10	0
ASV_1124	0	0	0	0	0	0	0	0	0	0	0	0	0	0	0	0	0	0	0	0	0	0	0	0	0	0	0	4	0	0	0	0	0	0	0	0	0	0	0	0	0	0	0	0	0	0	0	0	0
ASV_1163	0	0	0	0	0	0	0	0	1	0	0	1	0	0	0	0	0	0	0	0	0	0	0	0	0	0	0	0	0	0	0	0	0	0	0	0	0	0	0	0	0	0	0	0	0	0	0	0	1
ASV_1286	0	0	0	0	0	0	0	3	34	0	0	0	0	0	0	0	0	0	0	0	0	0	0	0	0	0	0	0	1	1	6	0	0	0	0	0	0	0	0	0	0	0	0	0	0	0	0	0	0
ASV_1343	0	0	0	0	0	0	0	2	2	0	0	0	0	0	0	0	0	0	0	0	1	0	0	2	1	1	1	0	1	1	0	0	0	0	0	0	0	0	0	0	0	0	8	0	0	0	3	1	0
ASV_1429	0	0	0	0	0	0	0	0	0	7	0	0	0	0	0	0	0	0	0	0	0	0	0	0	0	0	0	1	0	0	0	0	0	0	0	0	0	0	0	0	0	0	0	0	0	0	0	0	0
ASV_1478	2	0	0	0	0	0	0	24	0	0	0	0	0	0	0	0	0	0	0	0	0	0	0	0	0	0	0	0	0	0	0	0	0	0	0	0	0	0	0	0	0	0	1	0	0	3	0	0	0
ASV_1023	0	0	0	0	0	0	0	0	0	0	0	0	0	0	0	0	0	0	0	0	0	0	0	0	0	0	0	0	0	0	0	0	0	0	0	0	0	0	0	0	0	0	0	0	0	0	0	0	0
ASV_1225	0	0	0	0	0	0	0	0	0	0	0	0	0	0	0	0	0	0	0	0	0	0	0	0	0	0	43	0	2	0	0	0	0	0	0	0	0	0	0	0	0	0	0	0	0	0	0	0	0
ASV_1250	0	0	0	0	0	0	0	0	0	0	0	0	0	0	0	0	0	0	0	0	0	0	0	0	0	0	0	36	0	3	0	0	0	0	0	0	0	0	0	0	0	0	2	0	0	1	0	1	1
ASV_1285	0	0	0	0	0	0	0	2	10	0	0	0	0	0	0	0	0	0	0	0	0	0	0	0	1	0	0	0	12	0	0	0	0	0	0	0	0	0	0	0	0	0	0	3	0	1	0	0	0
ASV_1299	0	0	0	0	0	0	0	0	0	0	0	0	0	0	0	0	0	0	0	0	0	0	0	0	0	0	19	0	0	0	0	0	0	0	0	0	1	0	0	0	0	0	0	2	0	0	0	0	0
ASV_1324	0	0	0	0	0	0	0	0	6	0	0	0	0	0	0	0	0	0	0	0	0	0	0	0	0	0	0	0	0	0	0	0	0	0	0	0	0	0	0	0	0	0	0	7	1	0	0	0	0
ASV_1487	0	0	0	0	0	0	0	0	0	0	0	9	0	0	0	0	20	0	0	8	0	0	0	0	0	0	0	0	0	0	0	0	0	0	0	0	0	1	2	0	0	0	0	0	0	0	1	0	0
ASV_1499	0	0	0	0	0	0	0	0	0	0	0	0	0	0	0	0	0	0	0	0	0	0	0	0	0	0	43	0	0	0	0	0	0	0	0	0	0	0	1	0	0	0	0	0	0	0	0	1	0
ASV_1115	0	0	0	0	0	0	0	0	0	0	0	1	36	0	0	0	0	0	0	0	0	0	0	0	0	0	0	0	0	0	0	0	0	0	0	0	0	0	0	0	0	0	0	0	0	0	0	0	0
ASV_1196	0	0	0	0	0	0	0	0	0	0	0	0	0	0	0	0	0	0	0	0	0	0	0	0	0	0	43	0	0	0	0	0	0	0	0	0	0	0	0	0	0	0	0	0	0	0	0	0	0
ASV_1227	0	0	0	0	0	0	1	0	0	0	0	0	0	0	0	0	0	0	0	1	0	0	0	1	0	0	18	0	3	0	0	0	0	0	2	0	0	0	0	0	1	0	1	10	0	1	0	1	0
ASV_1256	0	0	0	0	0	0	0	37	1	0	0	0	0	0	0	0	0	0	0	0	0	0	0	0	0	0	0	0	0	0	0	0	0	0	0	0	0	0	0	0	0	0	0	0	0	0	0	0	0
ASV_1380	0	0	0	0	0	0	0	0	25	0	0	0	0	0	0	0	0	0	0	12	0	0	0	0	0	0	0	0	0	0	0	0	0	0	0	0	0	0	0	0	0	0	0	1	0	2	0	0	1
ASV_1780	0	1	0	0	0	0	0	0	0	0	0	0	0	0	0	1	0	0	0	0	0	0	0	0	0	0	0	0	0	3	0	0	0	0	0	0	0	0	0	0	0	0	0	0	0	0	0	0	0
ASV_1036	0	0	0	0	0	0	0	0	0	0	0	0	0	0	0	0	0	0	43	0	0	0	0	0	0	0	0	0	0	0	0	0	0	0	0	0	0	0	0	0	0	0	0	0	0	0	0	0	0
ASV_1037	0	0	0	0	0	0	0	0	0	0	0	0	0	0	0	0	0	0	0	0	0	0	0	0	0	0	0	0	0	0	0	0	0	0	0	0	0	0	0	0	0	0	0	0	0	0	0	0	0
ASV_1092	0	0	0	0	0	0	0	0	0	0	0	0	0	0	0	0	0	0	0	11	0	0	0	0	0	0	0	0	0	0	0	0	1	0	0	0	0	0	0	0	0	0	0	0	0	0	0	0	0
ASV_1140	0	0	0	0	0	0	0	2	35	0	0	0	0	0	0	0	0	0	0	0	0	0	0	0	0	0	0	0	0	0	0	0	0	0	0	0	0	0	0	0	0	0	0	0	0	0	0	0	0
ASV_1170	0	0	0	0	0	0	0	0	0	0	0	0	0	0	0	0	0	0	0	0	0	0	0	0	0	0	5	0	0	0	0	0	0	0	0	0	0	0	0	0	0	0	0	0	0	1	0	27	0
ASV_1218	0	0	0	0	0	0	0	1	0	0	0	0	0	0	0	0	0	0	0	0	0	1	0	0	0	2	26	0	1	0	0	0	0	0	0	0	0	0	0	0	0	0	0	1	0	0	0	0	0
ASV_1241	0	0	0	0	0	0	0	0	6	0	0	0	0	0	0	0	0	0	0	0	0	1	4	1	0	0	2	0	0	4	0	0	0	0	0	0	0	0	0	0	0	0	0	3	1	0	0	0	0
ASV_1288	0	0	0	0	0	0	1	1	0	0	0	0	0	0	0	0	0	0	0	0	5	0	0	0	0	4	1	4	2	3	2	0	0	0	0	0	0	0	0	0	0	0	1	0	3	2	2	0	1
ASV_1701	0	0	0	0	1	0	0	0	0	0	0	0	0	0	0	0	0	0	0	0	0	0	0	0	0	0	31	0	0	0	0	0	0	1	0	0	0	0	0	0	1	0	0	0	0	0	0	9	0
ASV_1907	0	0	0	0	0	0	0	0	0	0	0	0	0	0	0	0	1	0	0	0	0	0	0	0	1	0	7	2	0	0	0	0	0	0	0	0	0	0	5	0	2	3	0	0	0	0	0	0	0
ASV_1091	0	0	0	0	0	0	0	0	0	0	0	0	0	0	0	0	0	0	0	3	0	0	0	0	0	0	0	0	0	0	0	0	0	0	7	0	0	0	0	0	0	0	0	0	0	0	0	0	0
ASV_1221	0	0	0	0	0	0	0	0	0	0	0	0	0	0	0	0	0	0	0	0	0	0	1	0	1	0	35	0	0	2	0	0	0	0	0	0	0	0	0	0	0	0	0	0	0	0	0	0	0
ASV_1306	0	0	0	0	0	0	1	0	0	0	0	0	0	0	0	0	0	0	0	0	0	0	0	0	0	0	0	0	0	0	2	0	0	0	1	0	0	0	0	0	0	0	0	0	0	4	1	1	0
ASV_1460	0	0	0	0	0	0	0	0	0	0	0	0	0	0	0	0	0	0	0	0	0	0	0	0	0	0	0	0	0	0	0	0	0	0	0	0	0	0	0	0	0	0	0	0	0	0	0	0	0
ASV_1479	0	0	0	0	0	0	0	11	27	3	0	0	0	0	0	0	0	0	0	0	0	1	0	0	0	0	0	0	0	0	0	0	0	0	0	0	0	0	0	0	0	0	0	0	0	0	0	0	0
ASV_1097	0	0	0	0	0	0	0	0	0	0	0	0	0	0	0	0	0	0	0	0	0	0	0	0	0	0	0	0	0	0	0	0	0	0	0	0	0	0	40	1	0	0	0	0	0	0	0	0	0
ASV_1246	0	0	0	0	0	0	0	0	0	0	0	0	0	0	0	0	0	0	32	0	0	0	0	0	0	0	0	0	0	5	0	0	0	0	0	0	0	0	0	0	0	0	0	0	0	0	0	0	0
ASV_1249	0	0	0	0	0	0	0	0	0	0	0	0	0	0	0	0	0	0	0	0	0	0	0	0	0	0	38	0	0	0	0	0	0	0	0	0	0	0	0	0	0	0	0	1	0	0	1	0	0
ASV_1413	0	0	0	0	0	0	1	2	0	0	0	0	0	0	0	0	0	0	0	0	1	1	1	0	0	4	2	0	1	1	0	0	0	0	0	0	0	0	0	0	0	0	3	2	0	3	1	1	0
ASV_1552	0	0	0	0	0	0	0	0	1	0	0	0	0	0	0	0	0	0	0	0	0	0	0	0	0	0	0	0	0	0	0	0	0	0	0	0	0	0	0	0	0	0	0	0	0	0	0	1	0
ASV_1663	0	0	0	0	0	0	0	0	0	0	0	0	0	0	0	0	0	0	0	0	0	0	0	3	0	0	0	0	0	0	0	0	0	0	0	0	0	0	0	0	0	0	0	0	1	0	0	0	0
ASV_1707	0	0	0	0	0	0	0	0	0	0	0	1	0	0	0	0	0	0	0	0	0	0	0	0	0	0	0	2	0	0	0	0	0	0	0	0	0	0	0	0	0	0	0	0	0	0	0	0	0
ASV_1128	0	0	0	0	0	0	0	0	0	0	0	0	0	0	0	7	0	0	0	0	0	0	0	0	0	0	0	0	0	0	0	1	4	0	11	0	0	0	0	0	0	0	1	0	0	0	1	0	0
ASV_1195	0	0	0	0	0	0	0	0	0	0	0	0	0	0	0	0	0	0	0	0	0	0	0	0	0	0	8	0	1	0	0	0	0	0	0	0	0	0	0	0	0	0	0	1	0	0	0	0	0
ASV_1239	0	0	0	0	0	0	2	0	0	0	0	0	0	0	0	0	0	0	0	0	0	0	0	0	0	0	0	0	0	0	0	0	0	0	0	0	0	0	0	0	0	0	0	0	0	0	0	0	0
ASV_1290	0	0	0	0	0	0	0	1	0	0	0	0	0	0	0	0	0	0	0	0	0	0	1	1	0	0	0	0	0	0	0	0	0	0	0	0	0	0	0	0	0	0	0	5	0	7	0	0	0
ASV_1301	0	0	0	0	0	0	0	0	0	0	0	0	0	0	0	0	0	0	0	0	0	0	0	0	0	0	40	0	0	0	0	0	0	0	0	0	0	0	0	0	0	0	0	0	0	0	0	0	0
ASV_1329	0	0	0	0	0	0	0	0	2	0	0	0	0	0	0	0	0	0	0	0	0	0	0	0	0	0	38	0	0	0	0	0	0	0	0	0	0	0	0	0	0	0	0	0	0	0	0	0	0
ASV_1378	0	0	0	0	0	0	0	0	3	0	0	0	0	0	0	0	0	0	0	0	0	0	4	0	0	0	3	0	0	1	0	0	0	0	0	0	0	0	0	0	0	0	1	0	2	0	0	1	1
ASV_1481	0	0	0	0	0	0	0	0	18	0	0	0	0	0	0	0	0	0	0	0	6	1	0	0	0	1	0	0	0	0	0	0	0	0	0	0	0	0	0	0	0	0	0	0	0	0	0	0	0
ASV_1496	0	0	0	0	0	0	0	0	0	0	0	0	0	0	0	0	0	0	0	0	0	0	0	0	0	0	32	0	0	0	0	0	0	0	0	0	0	0	0	0	0	0	0	0	0	0	0	0	0
ASV_1557	0	0	0	0	0	0	0	0	0	0	0	0	0	0	0	0	0	0	0	4	0	0	0	0	0	0	0	0	0	0	0	0	0	0	2	0	0	0	0	0	0	0	2	0	0	0	0	0	0
ASV_1925	0	0	1	0	0	0	0	0	0	0	1	0	0	0	0	0	3	0	0	0	0	0	0	0	0	0	1	0	0	0	0	1	0	0	0	8	2	2	0	0	0	1	0	0	0	0	0	0	0
ASV_2118	0	0	0	0	0	0	0	0	11	0	0	0	0	0	0	0	0	0	0	0	0	0	0	0	0	0	22	0	0	0	0	0	0	0	0	0	0	0	0	0	0	0	0	0	0	0	0	0	0
ASV_1289	0	0	0	0	0	0	0	38	0	0	0	0	0	0	0	0	0	0	0	0	0	0	0	0	0	0	0	0	0	0	0	0	0	0	0	0	0	0	0	0	0	0	0	0	0	0	0	0	0
ASV_1300	0	0	0	0	0	0	0	0	0	1	0	0	0	0	0	0	0	0	0	0	0	0	0	0	2	0	16	0	0	7	0	0	0	0	0	0	0	0	0	0	0	0	0	0	0	0	0	0	0
ASV_1356	0	0	0	0	0	0	0	0	0	0	0	0	0	0	0	0	0	0	0	0	0	0	0	0	0	0	32	0	0	0	0	0	0	0	0	0	0	0	0	0	0	0	0	0	0	0	0	0	0
ASV_1453	0	0	0	0	0	0	0	0	0	0	0	0	0	0	0	0	0	0	0	0	0	0	0	0	0	0	39	0	0	0	0	0	0	0	0	0	0	0	0	0	0	0	0	0	0	0	0	0	0
ASV_1461	0	0	0	0	0	0	0	0	0	0	0	0	0	0	0	0	0	0	0	0	0	0	0	0	0	0	0	0	0	0	0	0	0	0	0	0	0	0	0	0	0	0	0	0	0	0	0	0	0
ASV_1545	0	0	0	0	0	0	0	0	0	1	0	0	0	0	0	0	0	0	0	0	0	0	1	0	0	0	0	4	6	17	0	2	0	0	0	0	0	0	0	0	0	0	0	0	1	0	0	0	0
ASV_1708	0	0	0	0	0	0	0	0	0	0	0	0	0	0	0	0	0	0	0	0	0	0	0	0	0	0	0	8	0	22	0	0	0	0	0	0	0	0	0	0	0	0	0	0	0	0	0	0	0
ASV_1119	0	0	0	0	0	0	0	0	0	0	0	0	0	0	0	0	0	0	0	0	0	0	0	0	0	0	0	0	0	0	0	2	6	5	24	0	0	0	0	0	0	0	0	0	0	0	0	0	0
ASV_1253	0	0	0	0	0	0	0	0	0	0	0	0	0	0	0	0	0	0	0	0	0	0	0	0	0	0	0	0	0	0	0	0	0	0	0	0	0	0	0	0	0	0	0	0	0	0	0	0	0
ASV_1265	0	0	0	0	0	0	0	0	0	0	0	0	0	0	0	0	0	0	0	0	0	1	0	0	0	0	37	0	0	0	0	0	0	0	0	0	0	0	0	0	0	0	0	0	0	0	0	0	0
ASV_1292	0	0	0	0	0	0	0	0	18	0	0	0	0	0	0	0	0	0	0	0	0	0	0	0	0	0	0	1	0	0	0	0	0	0	0	0	0	0	0	0	0	0	0	0	0	0	0	0	1
ASV_1323	0	0	0	0	0	0	0	0	38	0	0	0	0	0	0	0	0	0	0	0	0	0	0	0	0	0	0	0	0	0	0	0	0	0	0	0	0	0	0	0	0	0	0	0	0	0	0	0	0
ASV_1354	0	0	0	0	0	0	0	1	0	0	0	0	0	0	0	0	0	1	0	0	0	0	3	0	0	0	0	10	6	7	1	0	0	0	0	0	0	0	0	0	0	0	0	0	0	0	0	0	0
ASV_1360	0	0	0	0	0	0	0	0	1	0	0	0	0	0	0	0	0	0	0	0	0	0	0	0	0	0	0	0	0	0	0	0	0	0	0	0	0	0	0	0	0	0	3	10	0	0	0	0	0
ASV_1389	0	0	0	0	0	0	0	0	0	0	0	0	0	0	0	0	0	0	0	0	0	0	0	0	0	0	0	1	0	0	0	0	0	0	0	0	0	0	0	0	0	0	0	0	0	0	0	1	0
ASV_1578	0	0	1	0	0	0	1	4	7	1	1	0	0	0	0	0	0	0	0	0	0	0	0	0	0	0	0	2	2	9	1	0	0	0	0	0	0	0	0	0	0	0	0	0	0	1	0	0	1
ASV_1600	0	0	0	0	0	0	0	0	0	0	0	0	0	0	0	0	0	0	0	0	1	0	0	0	0	0	35	0	0	0	0	0	0	0	0	0	0	0	0	0	0	0	0	0	0	0	0	0	0
ASV_1618	0	0	0	0	0	0	0	1	0	0	0	0	0	0	0	0	0	0	0	0	0	0	0	0	0	0	0	0	0	0	0	2	0	0	0	0	0	0	0	0	0	0	0	0	0	0	0	0	2
ASV_1652	0	0	0	0	0	0	0	0	1	0	0	0	0	0	0	0	0	0	0	0	0	0	0	0	0	0	0	1	0	0	0	0	0	0	2	0	0	0	0	0	0	0	0	0	0	0	0	9	0
ASV_1759	0	0	0	0	0	0	0	0	0	0	0	0	0	0	0	0	0	0	0	0	0	0	0	0	0	0	33	0	0	0	0	0	0	0	0	0	0	0	0	0	0	0	0	0	0	1	0	0	0
ASV_1912	0	0	0	0	0	0	2	0	0	0	0	0	0	0	0	0	0	0	0	0	0	3	0	0	0	1	0	1	1	0	2	0	0	0	0	0	0	0	0	0	0	0	0	5	0	2	0	4	2
ASV_2388	0	0	2	0	0	0	0	0	0	0	0	0	0	0	0	0	0	0	0	0	0	0	0	0	0	0	0	20	0	0	0	0	0	0	0	0	0	0	0	0	0	0	0	0	0	0	0	0	0
ASV_1136	0	0	0	0	0	0	0	0	0	0	0	0	0	0	0	0	0	0	0	0	0	0	0	0	0	0	0	0	0	0	0	0	0	0	0	0	0	0	0	0	0	0	0	0	0	0	0	0	0
ASV_1293	0	0	0	0	0	0	0	0	3	0	0	0	0	0	0	0	0	0	0	0	0	0	0	0	0	0	32	0	0	0	0	0	0	0	0	0	0	0	0	0	0	0	1	0	0	0	0	0	0
ASV_1322	0	0	0	0	0	0	1	1	19	0	0	0	0	0	0	0	0	0	0	0	0	0	1	0	0	0	0	0	0	1	0	0	0	0	0	0	0	0	0	0	0	0	0	3	0	0	0	0	0
ASV_1379	0	0	0	0	0	0	0	0	18	0	0	0	0	0	0	0	0	0	0	0	0	1	0	0	0	0	0	0	0	0	0	0	0	0	0	0	0	0	0	0	0	0	0	0	0	2	0	0	0
ASV_1393	0	0	0	0	0	0	0	0	0	0	0	0	0	0	0	0	0	0	0	0	0	0	0	0	0	0	0	0	0	0	0	0	0	0	0	0	0	0	0	0	0	0	0	0	0	0	0	0	0
ASV_1394	0	0	0	0	0	0	0	0	0	0	0	0	0	0	0	0	0	0	0	0	0	0	0	0	0	0	0	0	0	0	0	0	0	0	0	0	0	0	0	0	0	0	0	0	0	0	0	0	0
ASV_1424	0	0	0	0	0	0	0	0	0	0	0	0	0	0	0	0	0	0	0	0	0	0	0	0	0	0	36	0	0	0	0	0	0	0	0	0	0	0	0	0	0	0	0	0	0	0	0	0	0
ASV_1467	0	0	0	0	0	0	1	0	0	0	0	0	0	0	0	0	0	0	0	0	0	0	0	0	0	0	0	0	0	0	0	0	0	0	0	0	0	0	0	0	0	0	0	0	2	0	0	0	0
ASV_1527	0	0	0	0	0	0	0	1	0	0	0	0	0	0	0	0	0	0	0	0	0	0	1	0	0	0	0	0	0	0	0	0	0	0	0	0	0	0	0	0	0	0	0	0	0	0	0	0	0
ASV_1537	0	0	0	0	0	0	0	0	0	0	0	0	0	0	0	0	0	0	0	0	0	0	0	2	0	0	0	0	0	0	0	0	0	0	0	0	0	0	0	0	0	0	0	0	0	0	0	12	1
ASV_1542	0	0	0	0	0	0	0	0	0	0	0	0	0	0	0	0	0	0	0	0	0	0	0	0	0	0	26	0	0	0	0	0	0	0	0	0	0	0	0	0	0	0	0	0	0	0	0	0	0
ASV_1177	0	0	0	0	0	0	0	0	0	0	0	0	0	0	0	0	0	0	0	0	0	0	0	0	0	0	0	0	0	0	0	0	0	0	0	0	0	0	0	0	0	0	0	0	0	0	0	0	0
ASV_1179	0	0	0	0	0	0	0	0	0	0	0	0	0	0	0	0	0	0	0	0	0	0	0	0	0	0	0	0	0	0	0	0	0	0	0	0	0	0	0	0	0	0	0	0	0	0	0	0	0
ASV_1457	0	0	0	0	0	0	0	0	0	0	0	0	0	0	0	0	0	0	0	0	0	0	0	0	0	0	0	0	0	0	0	0	0	0	0	0	0	0	0	0	0	0	3	0	1	0	0	0	0
ASV_1500	0	0	0	0	0	0	0	0	0	0	0	0	0	0	0	0	0	0	0	2	0	0	0	0	0	0	0	0	0	14	0	0	0	0	0	0	0	0	0	0	0	0	0	0	0	0	1	1	0
ASV_1526	0	0	0	0	0	0	0	1	0	0	0	0	0	0	0	0	0	0	0	0	0	3	0	0	0	0	0	0	0	0	0	0	0	0	9	0	0	0	0	0	0	0	0	0	0	0	0	0	0
ASV_1554	0	0	0	0	0	0	0	0	0	0	0	0	0	0	0	0	0	0	0	0	0	0	0	0	0	0	0	0	0	0	0	0	0	0	0	0	0	0	0	0	0	0	0	0	0	0	0	0	0
ASV_2040	0	0	0	0	0	0	0	0	0	0	0	0	0	0	0	0	0	0	0	0	0	0	0	0	1	0	0	0	0	4	0	0	0	0	0	0	0	0	0	0	0	0	0	0	0	1	0	10	0
ASV_2079	0	0	0	0	0	0	1	8	0	0	0	0	0	0	0	0	0	0	0	0	0	2	0	0	0	0	0	1	3	4	0	0	1	0	0	0	0	0	0	0	0	0	1	0	0	0	0	0	1
ASV_2178	7	6	0	0	0	0	1	0	0	0	0	1	0	0	0	0	0	0	0	0	0	0	0	0	0	0	0	1	0	0	0	0	0	0	0	0	0	0	0	0	0	0	2	0	1	0	4	0	0
ASV_2215	0	0	0	0	0	0	0	0	0	0	0	8	28	0	0	0	0	0	0	0	0	0	0	0	0	0	0	0	0	0	0	0	0	0	0	0	0	0	0	0	0	0	0	0	0	0	0	0	0
ASV_1191	0	0	0	0	0	0	0	0	0	0	0	0	0	0	0	0	0	0	28	0	0	0	0	0	0	0	0	0	0	0	0	0	0	0	1	0	0	0	0	0	0	0	0	0	0	0	0	0	0
ASV_1242	0	0	0	0	0	0	0	0	1	0	0	0	0	0	0	0	0	0	0	0	0	0	0	0	0	0	0	0	0	0	0	0	0	0	0	0	0	0	0	0	0	0	0	0	0	32	0	0	0
ASV_1298	0	0	0	0	0	0	0	0	0	0	0	0	0	0	0	0	0	0	0	0	0	0	0	0	0	0	35	0	0	0	0	0	0	0	0	0	0	0	0	0	0	0	0	0	0	0	0	0	0
ASV_1427	0	0	0	0	0	0	0	0	0	0	0	0	0	0	0	0	0	0	0	0	0	0	0	0	0	0	34	0	0	0	0	0	0	0	0	0	0	0	0	0	0	0	0	0	0	0	0	0	0
ASV_1497	0	0	0	0	0	0	0	0	0	0	0	0	0	0	0	0	0	0	0	0	0	0	0	0	0	0	34	0	0	0	0	0	0	0	0	0	0	0	0	0	0	0	0	0	0	0	0	0	0
ASV_1576	0	0	0	0	0	1	0	0	0	0	0	0	0	0	0	0	0	0	0	4	0	0	0	0	2	0	0	0	1	0	0	0	0	0	0	0	0	0	0	0	0	0	0	0	0	3	0	7	0
ASV_1643	0	0	0	0	0	0	0	3	0	0	0	0	0	0	0	0	0	0	0	0	0	0	0	2	0	0	27	2	0	0	0	0	0	0	0	0	0	0	0	0	0	0	0	0	0	0	0	0	0
ASV_2429	0	0	0	0	0	0	0	0	0	0	0	0	0	0	0	0	0	0	0	0	0	0	0	0	0	0	0	0	0	0	0	0	0	0	0	0	0	0	0	0	0	0	0	0	0	0	0	0	0
ASV_1255	0	0	0	0	0	0	0	0	0	0	0	0	0	0	0	0	0	0	0	0	0	0	0	0	0	0	0	0	0	0	0	0	0	0	0	0	0	0	0	0	0	0	0	0	0	0	0	0	0
ASV_1362	0	0	0	0	0	0	0	0	0	0	0	0	0	0	0	0	0	0	0	0	0	0	0	0	0	0	0	0	0	0	0	0	0	0	0	0	0	0	0	0	0	0	0	0	0	0	0	0	1
ASV_1390	0	0	0	0	0	0	0	0	0	0	0	0	0	0	0	0	0	0	0	0	0	0	0	0	0	0	0	0	4	3	0	0	0	0	0	0	0	0	0	0	0	0	0	0	0	0	0	16	8
ASV_1482	0	0	0	0	0	0	0	2	13	0	0	0	0	0	0	0	0	0	0	0	0	0	0	0	0	0	1	0	0	3	0	0	0	0	0	0	0	0	0	0	0	0	0	0	0	0	0	0	0
ASV_1489	0	0	0	0	0	0	0	0	0	0	0	0	0	0	0	0	0	0	0	0	0	0	1	0	0	0	0	0	0	0	0	0	0	0	0	0	0	0	0	0	0	0	0	0	0	0	1	0	28
ASV_1541	0	0	0	0	0	0	0	0	0	0	0	0	0	0	0	0	0	0	0	0	0	0	0	0	0	0	19	0	0	9	0	0	0	0	0	0	0	0	0	0	0	0	0	0	0	0	2	0	0
ASV_1556	0	0	0	0	0	0	0	0	0	0	0	0	0	0	0	0	0	0	0	0	0	0	0	0	0	0	0	0	0	0	0	0	0	0	0	0	0	0	0	0	0	0	1	0	0	0	0	0	0
ASV_1642	0	0	0	0	0	0	0	0	0	3	0	0	0	0	0	0	0	0	0	0	0	0	1	0	0	0	0	0	0	0	0	0	0	0	0	0	0	0	0	0	0	0	0	0	0	0	0	0	0
ASV_1740	0	0	0	0	0	0	0	0	5	0	0	0	0	0	0	0	0	0	0	0	29	0	0	0	0	0	0	0	0	0	0	0	0	0	0	0	0	0	0	0	0	0	0	0	0	0	0	0	0
ASV_2057	0	0	3	2	0	0	0	0	0	0	0	0	3	0	0	1	8	7	0	0	0	0	0	0	0	0	0	0	0	0	0	0	1	0	0	0	2	0	0	0	0	0	0	0	0	0	0	0	0
ASV_1156	0	0	0	0	0	0	0	0	0	0	0	0	0	0	0	0	0	0	0	0	0	0	0	0	0	0	0	0	0	0	0	0	0	0	0	0	0	0	0	0	0	0	0	0	0	0	0	0	0
ASV_1223	0	0	0	0	0	0	0	0	0	0	0	0	0	0	0	0	0	0	0	0	0	0	0	0	0	0	31	0	0	0	0	0	0	0	0	0	0	0	0	0	0	0	2	0	0	0	0	0	0
ASV_1247	0	0	0	0	0	0	0	0	0	0	0	0	0	0	0	0	0	0	33	0	0	0	0	0	0	0	0	0	0	0	0	0	0	0	0	0	0	0	0	0	0	0	0	0	0	0	0	0	0
ASV_1264	0	0	0	0	0	0	0	0	0	0	0	0	0	0	0	0	0	0	0	0	0	2	0	0	0	0	0	0	3	0	0	0	0	0	0	0	0	0	0	0	0	0	0	0	0	0	0	9	0
ASV_1308	0	0	0	0	0	0	0	0	0	1	0	0	0	0	0	0	0	0	0	0	0	0	0	0	0	0	0	0	0	0	0	0	0	0	0	0	0	0	0	0	0	0	0	0	0	0	0	0	0
ASV_1410	0	0	0	0	0	0	1	0	0	0	0	0	0	0	0	0	0	0	0	0	0	0	0	0	7	0	19	0	0	0	0	0	3	0	0	0	0	0	1	0	0	0	2	0	0	0	0	0	0
ASV_1425	0	0	0	0	0	0	0	0	0	0	0	0	0	0	0	0	0	0	0	0	0	0	0	0	0	0	32	0	0	1	0	0	0	0	0	0	0	0	0	0	0	0	0	0	0	0	0	0	0
ASV_1690	0	0	0	0	0	0	0	1	1	0	0	0	0	0	0	0	0	0	0	0	0	0	0	0	0	0	20	0	0	1	0	0	0	0	0	0	0	0	0	0	0	0	0	0	0	0	0	1	0
ASV_1908	0	0	0	0	0	0	0	0	1	0	0	0	0	0	0	0	0	0	15	0	0	0	0	0	0	0	9	0	0	0	0	0	0	0	0	0	0	0	0	0	0	0	0	0	0	1	0	0	0
ASV_2019	0	0	0	0	0	0	0	0	0	0	0	0	0	0	0	0	0	0	0	0	0	0	0	0	0	0	23	0	0	0	0	0	0	0	0	0	0	0	0	0	0	0	0	0	1	8	0	0	0
ASV_2182	0	0	9	1	0	0	0	0	0	0	0	0	0	0	0	0	0	0	0	0	0	0	0	0	0	1	0	3	0	0	0	0	0	0	0	0	0	0	0	0	0	0	3	0	0	0	0	0	0
ASV_1217	0	0	0	0	0	0	0	0	0	0	0	0	0	0	0	0	0	0	32	0	0	0	0	0	0	0	0	0	0	0	0	0	0	0	0	0	0	0	0	0	0	0	0	0	0	0	0	0	0
ASV_1273	0	0	0	0	0	0	0	0	0	0	0	0	0	0	0	0	0	0	0	0	0	0	0	0	0	0	0	0	0	0	0	0	0	0	0	0	0	0	0	0	0	0	0	0	1	2	0	0	0
ASV_1302	0	0	0	0	0	0	0	0	0	0	0	0	0	0	0	0	0	0	0	0	0	0	0	0	0	0	32	0	0	0	0	0	0	0	0	0	0	0	0	0	0	0	0	0	0	0	0	0	0
ASV_1303	0	0	0	0	0	0	0	0	0	0	0	0	0	0	0	0	0	0	0	0	0	0	0	0	0	0	32	0	0	0	0	0	0	0	0	0	0	0	0	0	0	0	0	0	0	0	0	0	0
ASV_1304	0	0	0	0	0	0	0	0	0	0	0	0	0	0	0	0	0	0	0	0	0	0	0	0	0	0	0	1	0	0	0	0	0	0	0	0	0	0	0	0	0	0	0	2	0	0	0	0	0
ASV_1363	0	0	0	0	0	0	0	0	0	0	0	0	0	0	0	0	0	0	0	0	0	0	0	0	0	0	0	0	0	0	0	0	0	0	0	0	0	0	0	0	0	0	0	0	0	0	0	0	0
ASV_1448	0	0	0	0	0	0	0	0	0	0	0	0	0	0	0	0	0	0	0	0	0	0	1	0	0	0	0	0	0	10	0	0	0	0	0	0	0	0	0	0	0	0	0	0	0	0	0	0	0
ASV_1475	0	0	0	0	0	0	2	0	2	0	0	0	0	0	0	0	0	0	0	0	3	0	1	2	3	0	0	2	0	0	2	0	0	0	0	0	0	0	0	0	0	0	0	0	0	0	1	0	0
ASV_1494	0	0	0	0	0	0	0	0	0	0	0	0	0	0	0	0	0	0	0	0	0	0	0	0	0	0	23	0	7	0	0	0	0	0	0	0	0	0	0	0	0	0	0	0	0	0	0	0	0
ASV_1509	0	0	0	0	0	0	0	0	0	0	0	0	0	0	0	0	0	0	0	0	0	0	0	0	0	0	0	0	0	0	0	0	0	0	0	0	0	0	0	0	0	0	0	0	0	0	0	0	0
ASV_1610	0	0	0	0	0	0	0	0	0	1	0	0	0	0	0	0	0	3	0	0	0	0	0	0	0	0	0	0	0	0	0	0	0	0	0	0	2	0	0	0	0	0	18	0	0	0	2	0	2
ASV_1614	0	0	2	9	0	0	0	0	0	0	0	0	0	0	0	0	0	0	0	0	0	0	0	0	0	0	0	0	0	0	0	0	0	0	0	0	0	0	0	0	0	0	0	0	0	0	0	0	0
ASV_1721	0	0	0	0	0	0	0	0	0	0	0	0	0	0	0	0	0	0	0	0	0	0	0	0	0	0	0	0	0	0	0	0	0	0	0	0	0	0	0	0	0	0	0	0	0	0	0	0	0
ASV_1731	0	0	1	0	0	0	0	0	0	0	0	0	0	0	0	5	1	0	0	0	0	0	0	0	0	0	0	0	1	0	0	0	0	0	0	1	0	7	0	0	0	0	0	0	0	0	0	0	0
ASV_1739	0	0	0	0	0	0	0	0	31	0	0	0	0	0	0	0	0	0	0	0	0	0	0	0	0	0	0	0	0	0	0	0	0	0	0	0	0	0	0	0	0	0	0	0	0	0	0	0	0
ASV_1773	0	0	0	0	0	0	0	0	0	0	0	0	0	0	0	0	0	0	0	0	0	0	0	0	0	0	0	0	0	0	0	0	0	0	0	0	0	0	0	0	0	0	0	0	0	0	0	0	1
ASV_1775	0	0	0	0	0	0	0	0	0	0	0	0	0	0	0	0	0	0	0	0	0	0	0	0	0	0	0	0	0	0	0	0	0	0	1	0	0	0	0	0	0	0	0	0	0	0	0	0	0
ASV_1978	0	0	0	0	0	0	0	2	29	0	0	0	0	0	0	0	0	0	0	0	0	0	0	0	0	0	0	0	0	0	0	0	0	0	0	0	0	0	0	0	0	0	0	0	0	0	0	0	0
ASV_1332	0	0	0	0	0	0	0	0	0	0	0	0	0	0	0	0	0	0	0	0	0	0	0	0	0	0	0	2	0	0	0	0	6	8	12	1	0	0	0	0	0	0	0	0	0	0	0	0	0
ASV_1375	0	0	0	0	0	0	2	0	0	0	0	0	0	0	0	0	0	0	0	0	0	0	0	0	0	0	0	0	0	0	0	0	0	0	0	1	0	0	0	0	0	0	5	9	5	9	0	0	0
ASV_1447	0	0	0	0	0	0	0	0	0	0	0	0	0	0	0	0	0	0	0	0	0	1	0	0	0	0	0	0	6	6	0	0	0	0	0	0	0	0	0	0	0	0	0	0	0	0	0	17	0
ASV_1450	0	0	0	0	0	0	0	0	0	0	0	0	0	0	0	0	0	0	0	0	0	0	0	0	0	0	30	0	0	0	0	0	0	0	0	0	0	0	0	0	0	0	0	0	0	0	0	0	0
ASV_1451	0	0	0	0	0	0	0	0	0	0	0	0	0	0	0	0	0	0	0	0	0	0	0	0	0	0	31	0	0	0	0	0	0	0	0	0	0	0	0	0	0	0	0	0	0	0	0	0	0
ASV_1546	0	0	0	0	0	0	0	0	0	0	0	0	0	0	0	0	0	0	0	0	0	0	0	0	1	0	0	0	1	0	0	0	0	0	0	0	0	0	0	0	0	0	0	1	0	4	0	8	0
ASV_1580	0	0	0	0	0	0	0	0	9	0	0	0	0	0	0	0	0	0	0	0	0	0	0	0	0	0	4	1	0	0	0	0	0	0	0	0	0	0	0	0	0	0	0	0	0	0	0	9	0
ASV_1612	0	0	0	0	0	0	0	0	0	0	0	0	0	0	0	0	0	0	0	0	0	0	0	0	0	0	0	0	0	0	0	0	0	0	0	0	0	0	0	0	0	0	0	0	0	0	0	0	1
ASV_1710	0	0	0	0	0	0	0	0	0	0	0	0	0	0	0	0	0	0	0	0	0	0	0	0	0	0	0	0	0	29	0	0	0	0	0	0	0	0	0	0	0	0	0	0	0	0	0	1	0
ASV_1805	0	0	0	0	0	0	0	0	3	0	0	0	0	0	0	0	0	0	0	0	0	0	0	0	3	0	12	0	0	0	0	0	0	0	0	0	0	0	0	0	0	0	1	0	0	0	0	0	0
ASV_1848	0	0	0	0	0	0	0	0	0	0	0	0	0	0	0	0	0	0	0	0	0	0	1	0	0	2	0	0	0	0	0	0	0	0	0	0	0	0	0	0	0	0	0	0	0	1	0	0	0
ASV_1857	0	0	0	0	0	0	0	0	0	0	0	0	0	0	0	0	0	0	0	0	0	0	0	0	0	0	0	0	0	0	0	0	0	0	0	0	0	0	0	0	0	0	0	0	0	0	0	0	0
ASV_1891	0	0	0	0	0	0	0	0	0	9	3	0	0	0	0	0	0	0	0	0	0	0	0	0	0	0	0	0	3	3	0	0	0	0	0	0	0	0	2	0	2	0	0	0	0	0	0	0	0
ASV_2006	0	0	0	0	0	0	0	0	0	0	0	0	0	0	0	0	0	0	0	0	0	3	1	1	0	0	0	0	0	0	0	0	0	0	0	0	0	0	0	0	0	0	0	0	0	2	1	0	0
ASV_2159	0	0	0	0	0	0	2	0	0	2	0	1	0	0	0	0	0	0	0	0	0	0	0	0	0	0	0	0	1	0	0	0	0	0	0	0	0	0	0	0	0	0	0	0	0	0	0	0	0
ASV_1336	0	0	0	0	0	0	0	0	0	0	0	0	0	0	0	0	0	0	0	0	0	0	0	0	0	0	0	0	0	0	0	0	0	0	0	0	0	0	0	0	0	0	0	0	0	0	0	0	0
ASV_1338	0	1	0	0	0	0	0	0	0	0	0	0	0	0	0	0	0	0	0	8	0	0	0	0	0	0	0	0	0	0	0	0	2	1	0	0	0	0	0	0	0	0	0	0	0	0	0	0	0
ASV_1357	0	0	0	0	0	0	0	0	0	0	0	0	0	0	0	0	0	0	0	0	0	0	0	0	0	0	26	0	0	0	0	0	0	0	0	0	0	0	0	0	0	0	0	0	0	0	1	0	0
ASV_1365	0	0	0	0	0	0	0	0	0	0	0	0	0	0	0	0	0	0	0	0	0	0	0	0	0	0	0	0	0	0	0	0	0	0	0	0	0	0	0	0	0	0	0	0	0	0	0	0	0
ASV_1493	0	0	0	0	0	0	0	0	0	0	0	0	0	0	0	0	0	0	0	0	0	0	0	1	4	13	8	0	0	0	0	0	0	0	0	0	0	0	0	0	0	0	0	0	1	0	0	0	1
ASV_1498	0	0	0	0	0	0	0	0	0	0	0	0	0	0	0	0	0	0	0	0	0	0	0	0	0	0	29	0	0	0	0	0	0	0	0	0	0	0	0	0	0	0	0	0	1	0	0	0	0
ASV_1543	0	0	0	0	0	0	0	0	0	0	0	0	0	0	0	0	0	0	0	0	0	0	0	0	0	0	26	0	0	0	0	0	0	0	0	0	0	0	0	0	0	0	0	0	0	0	3	1	0
ASV_1585	0	0	0	0	0	0	0	0	0	0	0	11	19	0	0	0	0	0	0	0	0	0	0	0	0	0	0	0	0	0	0	0	0	0	0	0	0	0	0	0	0	0	0	0	0	0	0	0	0
ASV_1611	0	0	0	0	0	0	0	0	0	0	0	0	0	0	0	0	0	0	0	0	0	0	0	0	0	0	0	0	0	0	1	0	0	0	0	0	0	0	0	0	0	0	0	0	0	2	0	5	0
ASV_1635	0	0	0	0	0	0	0	0	0	0	0	12	0	0	0	0	0	0	0	0	0	0	0	0	0	0	0	2	0	0	0	0	0	0	0	0	0	6	0	0	0	0	0	0	0	0	1	0	0
ASV_1921	0	0	0	0	0	0	0	0	0	0	0	0	0	0	0	0	0	0	0	0	0	0	0	0	0	0	17	0	0	0	0	0	0	0	0	0	0	0	0	0	0	0	0	0	0	0	0	0	0
ASV_2078	0	0	0	0	0	0	0	1	0	0	0	0	0	0	0	0	0	0	0	0	0	0	0	0	0	0	0	0	0	16	1	0	0	0	0	0	0	0	0	0	0	0	0	0	2	0	0	0	0
ASV_1263	0	0	0	0	0	0	0	0	0	0	0	0	0	0	0	0	0	0	0	3	0	0	0	0	0	0	0	0	0	0	0	0	1	0	0	0	0	0	0	0	0	0	0	0	0	0	0	0	0
ASV_1506	0	0	0	0	0	0	0	0	0	0	0	0	0	0	0	0	0	0	0	0	0	0	0	0	0	0	0	0	0	0	0	0	0	0	0	0	0	0	0	0	0	0	2	0	0	0	0	0	0
ASV_1525	0	0	0	0	0	0	0	1	0	0	0	0	0	0	0	0	0	0	0	0	0	0	1	0	0	0	0	0	0	0	0	0	0	0	0	0	0	0	0	0	0	0	0	0	0	0	0	10	0
ASV_1539	0	0	0	0	0	0	0	0	0	0	0	0	0	0	0	0	0	0	0	0	0	0	1	0	1	0	0	0	1	0	0	0	0	0	0	0	0	0	0	0	0	0	0	0	1	0	0	5	0
ASV_1613	0	0	0	0	0	0	0	0	0	0	0	0	0	0	0	0	0	0	0	0	0	0	0	0	0	0	0	0	0	0	0	0	0	0	0	0	0	0	0	0	0	0	0	0	0	0	0	0	4
ASV_1649	0	0	0	0	1	0	0	0	0	0	0	0	0	0	0	0	0	0	0	0	0	0	1	0	0	0	27	0	0	0	0	0	0	0	0	0	0	0	0	0	0	0	0	0	0	0	0	0	0
ASV_1968	0	0	0	0	0	0	1	0	1	0	0	0	0	0	0	0	0	0	0	0	0	0	5	0	0	0	0	2	0	0	1	0	0	0	0	0	0	0	0	0	0	0	1	2	0	1	0	0	2
ASV_2120	0	0	0	0	0	0	0	0	0	0	0	0	0	0	0	0	0	0	0	0	0	0	0	0	0	0	9	0	0	0	0	0	0	0	0	0	0	0	0	0	0	0	0	0	0	0	0	0	0
ASV_2191	0	0	0	1	0	0	0	0	0	0	0	0	1	0	3	3	0	0	0	0	0	0	0	0	0	0	0	2	0	0	0	1	0	0	0	0	0	0	1	0	0	0	0	0	0	0	3	0	3
ASV_2260	2	0	0	0	0	0	0	0	0	0	0	7	0	0	0	0	0	0	0	0	0	0	0	0	0	0	0	0	0	1	0	0	0	0	0	0	0	0	0	0	0	0	3	3	4	6	0	1	0
ASV_1297	0	0	0	0	0	0	0	0	0	0	0	0	0	0	0	0	0	0	15	7	0	0	0	0	0	0	0	0	0	0	0	0	0	0	0	0	0	0	0	0	1	0	0	0	0	0	0	0	0
ASV_1415	0	0	0	0	0	0	0	0	17	0	0	0	0	0	0	0	0	0	0	0	0	0	3	0	0	0	0	0	0	0	0	0	0	0	0	0	0	0	0	0	0	0	0	0	0	0	0	0	0
ASV_1426	0	0	0	0	0	0	0	0	0	0	0	0	0	0	0	0	0	0	0	0	0	0	0	0	0	0	28	0	0	0	0	0	0	0	0	0	0	0	0	0	0	0	0	0	0	0	0	0	0
ASV_1449	0	0	0	0	0	0	0	0	0	0	0	0	0	0	0	0	0	0	0	0	0	0	0	0	0	0	27	0	0	0	0	0	0	0	0	0	0	0	0	0	0	0	0	0	0	0	0	0	0
ASV_1544	0	0	0	0	0	0	0	0	0	0	0	0	0	0	0	0	0	0	0	0	0	0	0	0	0	0	28	0	0	0	0	0	0	0	0	0	0	0	0	0	0	0	0	0	0	0	0	0	0
ASV_1727	0	0	3	7	0	3	0	0	0	3	1	4	0	0	0	0	0	0	0	0	0	0	0	0	0	0	0	0	0	0	0	0	0	0	0	1	0	1	0	0	0	0	0	0	0	0	0	0	2
ASV_1760	0	0	0	0	0	0	0	0	0	0	0	0	0	0	0	0	0	0	0	2	0	0	0	1	0	0	17	0	1	0	0	0	0	0	0	0	0	0	0	0	0	0	0	0	2	0	0	4	0
ASV_1770	0	0	0	0	0	0	0	0	0	0	0	0	0	0	0	0	0	0	0	0	0	0	0	0	0	0	0	0	0	0	0	0	0	0	0	0	0	0	0	0	0	0	0	0	0	0	1	0	0
ASV_2115	0	0	0	0	0	0	0	0	0	0	0	0	0	0	0	0	0	0	0	0	0	0	0	0	14	2	0	1	0	0	1	0	0	0	5	0	0	0	0	0	0	0	0	0	0	0	0	0	0
ASV_2116	0	0	0	0	0	0	0	0	0	0	0	0	0	0	0	0	0	0	0	0	0	0	0	0	0	0	19	0	3	0	0	0	0	0	0	0	0	0	0	0	0	0	0	0	1	0	0	0	0
ASV_2161	0	0	0	0	0	0	0	0	0	0	0	0	0	0	0	0	0	0	0	0	0	0	0	0	0	0	0	0	0	0	0	0	0	0	0	0	0	0	0	0	0	0	0	0	0	0	0	0	0
ASV_1345	0	0	0	0	0	0	0	0	4	0	0	0	0	0	0	0	0	0	0	0	0	0	0	0	0	1	0	0	0	0	0	0	0	0	0	0	0	0	0	0	0	0	0	0	0	0	0	0	0
ASV_1376	0	0	0	0	0	0	0	0	27	0	0	0	0	0	0	0	0	0	0	0	0	0	0	0	0	0	0	0	0	0	0	0	0	0	0	0	0	0	0	0	0	0	0	0	0	0	0	0	0
ASV_1385	0	0	0	0	0	0	0	0	0	0	0	0	0	0	0	0	1	0	0	23	0	0	0	0	0	0	0	0	0	0	0	0	0	0	0	0	0	0	1	0	0	0	2	0	0	0	0	0	0
ASV_1452	0	0	0	0	0	0	0	0	0	0	0	0	0	0	0	0	0	0	0	0	0	0	0	0	0	0	25	0	0	0	1	0	0	0	0	0	0	0	0	0	0	0	1	0	0	0	0	0	0
ASV_1647	0	0	0	0	0	0	0	0	0	0	0	0	0	0	0	0	0	0	0	0	0	0	0	0	0	0	27	0	0	0	0	0	0	0	0	0	0	0	0	0	0	0	0	0	0	0	0	0	0
ASV_1650	0	0	0	0	0	0	0	0	0	0	0	0	0	0	0	0	0	0	0	0	0	0	0	0	0	0	23	0	0	0	0	0	0	0	0	0	0	0	0	0	0	0	2	0	2	0	0	0	0
ASV_1765	0	0	0	0	0	0	0	0	0	0	0	0	0	0	0	0	0	0	0	0	0	0	0	0	0	0	26	0	0	0	0	0	0	0	0	0	0	0	0	0	0	0	0	0	0	0	0	0	0
ASV_1934	0	0	0	0	0	0	0	0	0	0	0	0	0	0	0	0	0	0	0	0	0	0	0	0	0	0	0	0	0	0	0	0	0	0	0	0	0	0	0	0	0	0	0	0	1	0	0	0	1
ASV_2012	0	0	0	0	0	0	0	0	0	0	0	0	0	0	0	0	0	0	0	0	0	0	0	0	0	0	27	0	0	0	0	0	0	0	0	0	0	0	0	0	0	0	0	0	0	0	0	0	0
ASV_2370	0	0	0	0	0	0	0	0	0	4	1	0	0	0	0	0	2	0	0	0	0	0	0	0	0	0	0	0	0	0	0	0	0	0	0	0	0	0	3	0	0	1	0	0	0	0	0	0	0
ASV_1386	0	0	0	0	0	0	0	0	0	0	0	0	0	0	0	0	0	0	0	2	0	0	0	0	0	0	0	0	0	0	0	0	0	0	6	0	0	0	0	0	0	0	0	0	0	0	0	0	0
ASV_1430	0	0	0	0	0	0	0	0	0	0	0	0	0	0	0	0	0	0	0	0	0	0	0	0	0	0	1	0	0	0	0	0	0	0	0	0	0	0	0	0	0	0	0	0	0	0	0	0	0
ASV_1439	0	0	0	0	0	0	0	0	15	0	0	0	0	0	0	0	0	0	0	0	0	0	0	0	0	0	0	0	0	0	0	0	0	0	0	0	0	0	0	0	0	0	1	0	0	0	0	1	0
ASV_1490	0	0	0	0	0	0	0	0	0	1	0	0	0	0	0	0	0	0	0	0	0	0	1	0	0	0	0	2	0	0	0	0	0	0	0	0	0	0	0	0	0	0	1	0	0	0	0	0	0
ASV_1584	1	0	0	0	0	0	0	0	0	8	0	0	0	0	0	0	0	0	0	0	0	0	0	0	0	0	0	0	0	0	0	2	0	0	0	0	0	0	9	0	0	0	0	0	0	0	0	0	0
ASV_1597	0	0	0	0	0	0	0	0	0	0	0	0	0	0	0	0	0	0	0	0	0	0	0	0	0	0	24	0	0	0	0	0	0	0	0	0	0	0	0	0	0	0	0	0	0	0	0	0	0
ASV_1662	0	0	0	0	0	0	0	0	0	0	0	0	0	0	0	0	0	0	0	0	0	0	0	0	0	0	0	0	0	0	0	0	0	0	0	0	0	0	0	0	0	0	0	0	0	0	0	0	0
ASV_1766	0	0	0	0	0	0	0	0	0	0	0	0	0	0	0	0	0	0	0	0	0	0	0	0	0	0	0	0	0	1	0	0	0	0	0	0	0	0	0	0	0	0	0	0	0	0	0	0	1
ASV_1825	0	0	0	0	0	0	0	0	0	0	0	0	0	0	0	0	0	0	0	0	2	1	0	2	0	0	0	0	0	0	0	0	0	0	0	0	0	0	0	0	0	0	0	0	0	0	0	8	3
ASV_1935	0	0	0	0	0	0	0	0	0	0	0	0	0	0	0	0	0	0	0	0	0	0	0	0	0	0	0	0	0	0	0	0	0	0	0	0	0	0	0	0	0	0	0	0	0	0	0	17	0
ASV_1941	0	0	0	0	0	0	0	0	0	0	0	0	0	0	0	0	0	0	0	0	0	0	0	0	0	0	0	0	0	0	0	0	0	0	0	0	0	0	0	0	0	0	1	0	0	0	0	0	0
ASV_2000	0	0	0	0	0	0	0	0	11	0	0	0	0	0	0	0	0	0	0	4	0	0	0	0	0	0	0	0	0	0	0	0	0	0	0	0	0	0	0	0	0	0	0	0	0	2	0	0	0
ASV_2211	0	0	0	0	0	0	0	0	0	2	0	0	0	0	0	0	0	0	0	0	0	0	0	0	0	0	0	7	1	0	0	0	0	0	0	0	0	0	0	0	0	0	0	0	0	0	0	0	0
ASV_2248	0	0	0	0	0	1	0	0	0	0	0	0	0	0	0	0	0	0	0	0	0	1	0	0	2	0	0	0	0	0	0	0	0	0	0	0	0	0	0	0	0	0	0	19	0	1	0	0	0
ASV_2282	0	0	0	0	0	0	0	0	0	0	0	0	0	0	0	0	0	0	0	0	0	0	0	0	0	0	0	0	0	0	0	0	0	0	0	0	0	0	0	0	0	0	0	10	0	1	0	15	0
ASV_2305	0	0	0	0	0	0	0	0	0	0	0	0	0	0	0	0	0	0	0	0	0	0	0	0	0	0	0	3	0	3	0	0	0	0	0	0	0	0	0	0	0	0	0	0	0	0	0	0	0
ASV_1399	0	0	0	0	0	0	0	0	0	0	0	0	0	0	0	0	0	0	0	0	0	0	0	0	0	0	0	0	0	0	0	0	0	0	0	0	0	0	0	0	0	0	0	0	0	0	0	0	0
ASV_1501	0	0	0	0	0	0	0	0	0	0	0	0	0	0	0	0	0	0	0	4	0	0	0	0	0	0	0	0	0	0	0	0	2	0	0	0	0	0	0	0	0	0	0	0	0	0	0	0	0
ASV_1558	0	0	0	0	0	0	0	0	0	0	0	0	0	0	0	0	0	0	0	0	0	0	0	2	0	0	0	0	0	0	0	0	0	0	0	0	0	0	0	0	0	0	0	0	0	0	0	0	0
ASV_1631	0	0	0	0	0	0	1	0	0	0	0	0	0	0	0	0	0	0	0	0	0	0	0	0	0	0	0	0	0	1	0	0	0	0	0	0	0	0	0	0	0	0	0	0	0	1	0	0	3
ASV_1687	0	0	0	0	0	0	1	0	20	0	0	0	0	0	0	0	0	0	0	0	0	0	0	0	0	0	0	0	0	0	0	0	0	0	0	0	0	0	0	0	0	0	0	0	0	2	0	0	0
ASV_1715	0	0	0	0	0	0	0	0	0	0	0	0	0	0	0	0	0	0	0	0	0	0	0	0	0	0	0	0	0	0	0	0	0	0	0	0	0	0	0	0	0	0	0	0	0	0	0	0	1
ASV_1718	0	0	0	0	0	0	0	0	0	0	0	0	0	0	0	0	0	0	0	0	0	0	0	0	0	0	0	0	0	0	0	0	0	0	0	0	0	0	0	0	0	0	0	0	0	0	0	0	0
ASV_1736	0	0	0	0	0	0	1	0	0	0	0	0	0	0	0	0	0	0	0	0	0	0	2	0	0	0	0	0	0	0	0	0	0	0	0	0	0	0	0	0	0	0	0	0	0	0	0	20	0
ASV_1763	0	0	0	0	0	0	0	0	0	0	0	0	0	0	0	0	0	0	0	0	0	0	0	0	0	0	25	0	0	0	0	0	0	0	0	0	0	0	0	0	0	0	0	0	0	0	0	0	0
ASV_1832	0	0	0	0	0	0	0	0	0	0	0	0	0	0	0	0	0	0	0	0	0	0	0	0	0	0	24	0	0	0	0	0	0	0	0	0	0	0	0	0	0	0	0	0	0	0	0	0	0
ASV_1852	0	0	0	0	0	0	0	0	0	0	0	0	0	0	0	0	0	0	0	0	0	0	0	0	0	0	0	0	0	0	0	0	0	0	0	0	0	0	0	0	0	0	0	0	0	0	0	0	0
ASV_1917	0	0	0	0	0	0	0	0	0	0	0	0	0	0	0	0	0	0	0	0	0	0	0	0	0	0	25	0	0	0	0	0	0	0	0	0	0	0	0	0	0	0	0	0	0	0	0	0	0
ASV_1971	0	1	0	0	0	0	0	5	0	0	0	0	0	0	0	0	0	0	0	0	8	0	0	0	0	0	0	0	0	0	0	0	0	0	0	0	0	0	0	0	0	0	0	3	0	0	0	6	0
ASV_2010	0	0	0	0	0	0	0	0	0	0	0	0	0	0	0	0	0	0	0	0	0	0	0	0	0	0	25	0	0	0	0	0	0	0	0	0	0	0	0	0	0	0	0	0	0	0	0	0	0
ASV_2086	0	0	0	0	0	0	0	0	12	0	0	0	0	0	0	0	0	0	0	0	0	0	0	0	0	0	0	0	0	0	0	0	0	0	0	0	0	0	0	0	0	0	0	0	0	2	0	0	0
ASV_2156	0	0	0	0	0	0	0	0	0	0	0	0	0	0	0	0	0	0	0	0	0	0	0	0	0	0	0	0	0	0	0	0	0	0	0	0	0	0	0	0	0	0	0	0	0	0	0	0	0
ASV_2238	0	0	0	0	0	0	2	0	5	0	0	0	0	0	0	0	0	0	0	2	0	0	0	0	0	0	0	0	0	0	0	0	0	0	0	0	0	0	0	0	0	0	0	1	0	0	0	0	0
ASV_2281	0	0	0	0	0	0	0	0	0	0	0	0	0	0	0	0	0	0	0	0	0	0	1	0	0	0	0	0	0	0	0	0	1	0	0	0	0	0	0	0	0	0	0	4	1	1	0	1	0
ASV_2439	0	0	0	0	0	0	0	0	0	0	0	0	0	0	0	0	0	0	0	0	0	0	0	0	2	0	0	0	0	0	0	0	0	0	0	0	0	0	0	0	0	0	0	0	0	0	0	0	0
ASV_1454	0	0	0	0	0	0	0	0	0	0	0	0	0	0	0	0	0	0	0	0	0	0	0	0	0	0	20	0	0	0	0	0	0	0	0	0	0	0	0	0	0	0	0	0	0	0	0	0	4
ASV_1529	0	0	0	0	0	0	0	0	22	0	0	0	0	0	0	0	0	0	0	0	0	0	0	0	0	0	0	0	0	0	0	0	0	0	0	0	0	0	0	0	0	0	0	0	1	0	0	0	0
ASV_1659	0	0	0	0	0	0	0	0	0	0	0	0	0	0	0	0	0	0	0	0	0	0	0	0	0	0	0	0	0	0	0	0	0	0	0	0	0	0	0	0	0	0	1	0	0	0	0	0	0
ASV_1703	0	0	0	0	0	0	0	0	0	0	0	0	0	0	0	0	0	0	0	0	0	0	0	0	0	0	24	0	0	0	0	0	0	0	0	0	0	0	0	0	0	0	0	0	0	0	0	0	0
ASV_1704	0	0	0	0	0	0	0	0	0	0	0	0	0	0	0	0	0	0	0	0	0	0	0	0	0	0	22	0	0	0	0	0	0	0	0	0	0	0	0	0	0	0	0	0	0	0	0	0	0
ASV_1705	0	0	0	0	0	0	0	0	0	0	0	0	0	0	0	0	0	0	0	0	0	0	1	0	0	0	23	0	0	0	0	0	0	0	0	0	0	0	0	0	0	0	0	0	0	0	0	0	0
ASV_1847	0	0	0	0	0	0	0	0	0	0	0	0	0	0	0	0	0	0	0	0	0	0	0	0	0	0	0	0	0	0	0	0	0	0	0	0	0	0	0	0	0	0	0	4	0	0	0	0	0
ASV_1883	0	0	0	0	0	0	0	0	16	0	0	0	0	0	0	0	0	0	0	0	0	0	3	0	0	1	0	0	0	0	0	0	0	0	0	0	0	0	0	0	0	0	0	0	0	0	0	0	0
ASV_1970	0	0	0	0	0	0	0	1	0	0	0	0	0	0	0	0	0	0	0	0	0	0	0	0	0	0	22	0	0	0	0	0	0	0	0	0	0	0	0	0	0	0	0	0	0	0	0	0	0
ASV_2008	0	0	0	0	0	0	0	0	0	0	0	0	0	0	0	0	0	0	0	0	0	1	0	0	1	0	0	0	0	0	0	0	0	0	0	0	0	0	0	0	0	0	1	3	0	2	0	0	0
ASV_2119	0	0	0	0	0	0	0	0	0	0	0	0	0	0	0	0	0	0	0	0	0	0	0	0	0	0	24	0	0	0	0	0	0	0	0	0	0	0	0	0	0	0	0	0	0	0	0	0	0
ASV_2125	0	0	0	0	0	0	0	0	0	0	0	0	0	0	0	0	0	0	0	0	0	0	1	0	0	0	1	0	0	0	0	0	0	0	0	0	0	0	0	0	0	0	0	0	1	0	0	0	0
ASV_2136	1	0	0	0	1	0	0	0	0	0	0	0	0	0	0	3	0	0	0	0	0	0	0	0	0	0	0	0	0	0	0	0	0	1	0	1	0	0	1	0	15	0	0	0	0	0	0	0	0
ASV_2168	0	0	0	0	0	0	0	0	0	0	0	0	0	0	0	0	0	0	0	0	0	0	0	0	0	0	0	0	0	0	0	0	0	0	0	0	0	0	0	0	0	0	0	0	0	0	0	0	0
ASV_2386	0	0	0	0	0	0	0	0	0	0	0	0	0	0	0	0	0	0	0	0	0	0	0	0	0	0	22	0	0	0	0	0	0	0	0	0	0	0	0	0	0	0	0	0	0	0	0	0	1
ASV_1646	0	0	0	0	0	0	0	0	0	0	0	0	0	0	0	0	0	0	0	0	0	0	0	0	0	0	23	0	0	0	0	0	0	0	0	0	0	0	0	0	0	0	0	0	0	0	0	0	0
ASV_1695	0	0	0	0	0	0	0	0	0	0	0	1	19	0	0	0	0	0	0	0	0	0	0	0	0	0	0	0	0	0	0	0	0	0	0	0	0	0	0	0	0	0	0	0	0	0	0	0	0
ASV_1706	0	0	0	0	0	0	0	0	0	0	0	0	0	0	0	0	0	0	0	0	0	0	0	0	0	0	0	1	1	0	0	0	0	0	0	0	0	0	0	0	0	0	0	0	0	0	0	0	0
ASV_1738	0	0	0	0	0	0	0	1	0	0	0	0	0	0	0	0	0	0	0	0	0	0	0	0	1	0	0	0	0	0	0	0	0	0	0	0	0	0	0	0	0	0	0	0	0	0	0	0	0
ASV_1829	0	0	0	0	0	0	0	0	0	0	0	0	0	0	0	0	0	0	0	0	0	0	0	1	0	0	0	0	0	0	0	0	0	0	0	0	0	0	0	0	0	0	0	0	0	0	0	0	0
ASV_1833	0	0	0	0	0	0	0	0	0	0	0	0	0	0	0	0	0	0	0	0	0	0	0	0	0	0	23	0	0	0	0	0	0	0	0	0	0	0	0	0	0	0	0	0	0	0	0	0	0
ASV_1835	0	0	0	0	0	0	0	0	0	0	0	0	0	0	0	0	0	0	0	0	0	0	0	0	0	0	0	1	0	0	0	0	0	0	0	0	0	0	0	0	0	0	0	0	0	0	0	0	0
ASV_1869	0	0	2	0	0	2	0	0	0	0	0	0	0	0	0	15	0	0	0	0	0	0	0	0	0	0	0	0	0	0	0	0	0	0	0	0	0	0	0	0	0	0	0	0	0	0	0	0	0
ASV_2014	0	0	0	0	0	0	0	0	0	0	0	0	0	0	0	0	0	0	0	0	0	0	0	0	0	0	22	0	0	1	0	0	0	0	0	0	0	0	0	0	0	0	0	0	0	0	0	0	0
ASV_2143	0	0	0	0	0	0	0	0	0	0	0	0	0	0	0	0	0	0	0	0	0	0	0	0	0	0	0	0	0	0	0	0	0	0	0	0	0	0	0	0	0	0	0	0	0	0	0	23	0
ASV_2160	0	0	0	0	0	0	0	0	0	0	0	0	0	0	0	0	0	0	0	0	0	0	0	0	0	0	0	0	0	0	0	0	0	0	0	0	0	0	0	0	0	0	0	0	0	0	0	0	0
ASV_2199	0	0	0	0	0	0	0	7	0	0	0	0	0	0	0	0	0	0	0	0	0	0	0	0	0	0	0	0	0	0	0	0	0	0	0	0	0	0	0	0	0	0	0	0	0	0	0	16	0
ASV_2314	0	0	0	0	0	0	0	0	0	0	0	0	0	0	0	0	0	0	0	0	0	0	0	0	0	0	0	0	0	0	0	0	0	0	0	0	0	0	0	0	0	0	0	0	0	0	0	0	0
ASV_1488	0	0	0	0	0	0	0	0	0	0	0	0	0	0	0	0	0	0	22	0	0	0	0	0	0	0	0	0	0	0	0	0	0	0	0	0	0	0	0	0	0	0	0	0	0	0	0	0	0
ASV_1530	0	0	0	0	0	0	0	0	0	16	4	0	0	0	0	0	0	0	0	0	0	0	0	0	0	0	0	0	0	0	0	0	0	0	0	0	0	0	0	0	0	0	0	0	0	0	1	0	0
ASV_1644	0	0	0	0	0	0	0	0	0	0	0	0	0	0	0	0	0	0	0	0	0	0	0	0	0	0	21	0	0	0	0	0	0	0	0	0	0	0	0	0	0	0	0	0	0	0	0	0	1
ASV_1664	0	0	0	0	0	0	0	0	0	0	0	0	0	0	0	0	0	0	0	0	0	0	0	0	0	0	0	0	0	0	0	0	0	0	0	0	0	0	0	0	0	0	0	0	1	0	0	0	0
ASV_1762	0	0	0	0	0	0	0	0	0	0	0	0	0	0	0	0	0	0	0	0	0	0	0	0	0	0	22	0	0	0	0	0	0	0	0	0	0	0	0	0	0	0	0	0	0	0	0	0	0
ASV_1880	0	0	0	0	0	0	3	1	0	0	0	0	0	0	0	0	0	0	0	0	0	0	2	0	0	0	2	0	1	1	0	0	0	0	0	0	0	0	0	0	0	0	1	0	0	0	0	0	0
ASV_1914	0	0	0	0	0	0	0	0	0	0	0	0	0	0	0	0	0	0	0	0	0	0	0	1	0	0	18	0	0	0	0	0	0	0	0	0	0	0	0	0	0	0	0	0	0	0	0	2	0
ASV_1932	0	0	0	0	0	0	0	0	0	0	0	0	0	0	0	0	0	0	0	0	0	0	0	0	0	0	0	0	0	0	0	0	0	0	6	0	0	0	0	0	16	0	0	0	0	0	0	0	0
ASV_1943	0	0	0	0	0	0	1	0	0	0	0	0	0	0	0	0	0	0	0	0	0	0	0	0	0	0	0	0	0	0	0	0	0	0	0	0	0	0	0	0	0	0	0	0	0	0	0	0	0
ASV_1979	0	0	0	0	0	0	0	0	22	0	0	0	0	0	0	0	0	0	0	0	0	0	0	0	0	0	0	0	0	0	0	0	0	0	0	0	0	0	0	0	0	0	0	0	0	0	0	0	0
ASV_2024	0	0	0	0	0	0	0	0	0	0	0	0	0	0	0	0	0	0	0	0	0	0	0	0	0	0	0	0	0	1	0	0	0	0	0	0	0	0	0	0	0	0	0	0	0	0	0	0	1
ASV_2039	0	0	0	0	0	0	0	0	0	0	0	0	0	0	0	0	0	0	0	0	0	0	0	0	0	0	0	0	0	0	0	0	0	0	0	0	0	0	0	0	7	0	0	0	0	0	0	15	0
ASV_2126	0	0	0	0	0	0	0	0	0	0	0	0	0	0	0	0	0	0	0	0	0	0	0	0	0	0	19	3	0	0	0	0	0	0	0	0	0	0	0	0	0	0	0	0	0	0	0	0	0
ASV_2128	1	0	0	0	0	0	0	0	0	0	0	2	0	0	0	3	0	0	0	0	0	0	0	0	0	0	0	2	0	0	0	0	0	0	0	0	0	0	0	0	0	0	0	0	0	0	0	0	0
ASV_2297	0	0	0	0	0	0	0	0	0	0	0	0	0	0	0	0	0	0	0	0	0	0	0	0	0	0	0	0	0	0	0	0	0	0	0	0	0	0	0	0	0	0	0	0	0	0	0	0	0
ASV_2375	0	0	0	0	0	0	0	0	0	0	0	0	0	0	0	0	0	0	0	0	1	0	0	0	0	0	20	0	0	0	0	0	0	0	0	0	0	0	0	0	0	0	0	0	0	0	0	0	0
ASV_1560	0	0	0	0	0	0	0	0	0	0	0	0	0	0	0	0	0	0	0	0	0	0	0	0	0	0	0	0	0	0	0	0	0	0	0	0	0	0	0	0	0	0	0	0	0	0	0	0	0
ASV_1714	0	0	0	0	0	0	0	0	0	0	0	0	0	0	0	0	0	0	0	0	0	0	0	0	0	0	0	0	0	0	0	0	0	0	0	0	0	0	0	0	0	0	0	3	0	0	0	0	0
ASV_1758	0	0	0	0	0	0	0	0	0	0	0	0	0	0	0	0	0	0	0	0	1	0	2	0	0	0	1	0	0	0	0	0	0	0	0	0	0	0	0	0	0	0	0	0	0	0	0	0	0
ASV_1764	0	0	0	0	0	0	0	0	0	0	0	0	0	0	0	0	0	0	0	0	0	0	0	0	0	0	1	0	0	0	0	0	0	0	0	0	0	0	0	0	0	0	1	0	0	0	0	0	0
ASV_1849	0	0	0	0	0	0	0	0	0	0	0	0	0	0	0	0	0	0	0	0	0	0	0	0	0	0	0	0	0	0	0	0	0	0	0	0	0	0	0	0	0	0	0	0	0	0	0	1	0
ASV_1973	0	0	0	0	0	0	0	1	20	0	0	0	0	0	0	0	0	0	0	0	0	0	0	0	0	0	0	0	0	0	0	0	0	0	0	0	0	0	0	0	0	0	0	0	0	0	0	0	0
ASV_2015	0	0	0	0	0	0	0	0	0	0	0	0	0	0	0	0	0	0	0	0	0	0	0	0	0	0	21	0	0	0	0	0	0	0	0	0	0	0	0	0	0	0	0	0	0	0	0	0	0
ASV_2076	0	0	0	0	0	0	0	5	16	0	0	0	0	0	0	0	0	0	0	0	0	0	0	0	0	0	0	0	0	0	0	0	0	0	0	0	0	0	0	0	0	0	0	0	0	0	0	0	0
ASV_2077	0	0	0	0	0	0	0	2	0	0	0	0	0	0	0	0	0	0	0	0	0	0	0	0	0	0	0	0	0	5	0	0	0	0	0	0	0	0	0	0	0	0	0	0	0	0	0	0	0
ASV_2081	0	0	0	0	0	0	0	0	19	0	0	0	0	0	0	0	0	0	0	0	0	0	0	0	0	0	0	0	0	1	0	0	0	0	0	0	0	0	0	0	0	0	0	0	0	0	0	1	0
ASV_2141	0	0	0	0	0	0	0	0	0	0	0	0	0	0	0	0	0	0	0	0	0	0	0	0	0	0	0	0	0	0	0	0	0	0	0	0	0	0	0	0	1	0	0	1	0	0	0	0	0
ASV_2249	0	0	0	0	0	0	0	0	0	0	0	0	0	0	0	0	0	0	0	0	0	0	1	0	0	0	0	0	0	17	0	0	0	0	0	0	0	0	0	0	0	0	0	0	0	0	0	1	0
ASV_2257	0	0	0	0	0	0	0	0	0	0	0	0	0	0	0	1	0	0	0	0	0	0	0	0	0	0	0	1	3	2	0	0	0	0	0	0	0	0	5	0	0	0	0	0	0	0	0	0	0
ASV_2313	0	0	0	0	0	0	0	0	0	0	0	0	0	0	0	0	0	0	0	0	0	0	0	0	0	0	0	0	0	0	0	0	0	0	0	0	0	0	0	0	0	0	0	0	0	0	0	0	0
ASV_2343	0	0	0	0	0	0	1	1	0	0	0	0	0	0	0	0	0	0	0	0	1	2	1	0	1	2	0	3	1	0	1	0	0	0	0	0	0	0	0	0	0	0	0	1	0	0	1	0	1
ASV_1536	0	0	0	0	0	0	0	0	0	0	0	0	0	0	0	0	0	0	0	12	0	0	0	0	0	0	0	0	0	0	0	0	1	0	0	0	0	0	0	0	0	0	0	0	0	0	0	0	0
ASV_1561	0	0	0	0	0	0	0	0	0	0	0	0	0	0	0	0	0	0	0	0	0	0	0	0	0	0	0	0	0	0	0	0	0	0	0	0	0	0	0	0	0	0	0	0	0	0	0	0	0
ASV_1590	0	0	0	0	0	0	0	0	0	0	0	0	0	0	0	1	0	0	0	0	0	0	0	0	0	0	0	0	0	0	0	0	0	0	0	0	0	0	0	0	19	0	0	0	0	0	0	0	0
ASV_1593	0	0	0	0	0	0	0	0	0	0	0	0	0	0	0	0	0	0	0	1	0	0	0	0	0	0	0	0	0	0	0	0	0	0	0	0	0	0	0	0	0	0	0	0	0	0	0	0	0
ASV_1599	0	0	0	0	0	0	0	0	0	0	0	0	0	0	0	0	0	0	0	0	0	0	0	0	0	0	20	0	0	0	0	0	0	0	0	0	0	0	0	0	0	0	0	0	0	0	0	0	0
ASV_1651	0	0	0	0	0	0	0	0	0	0	0	0	0	0	0	0	0	0	0	0	0	0	0	0	0	0	0	0	0	0	0	0	0	0	20	0	0	0	0	0	0	0	0	0	0	0	0	0	0
ASV_1669	0	0	0	0	0	0	0	0	0	0	0	0	0	0	0	0	0	0	0	0	0	0	0	0	0	0	0	0	0	0	0	0	0	0	0	0	0	0	0	0	0	0	0	0	0	0	0	0	0
ASV_1753	0	0	0	0	0	0	0	0	0	0	0	0	0	0	0	20	0	0	0	0	0	0	0	0	0	0	0	0	0	0	0	0	0	0	0	0	0	0	0	0	0	0	0	0	0	0	0	0	0
ASV_1767	0	0	0	0	0	0	0	0	0	0	0	0	0	0	0	0	0	0	0	0	0	0	0	0	0	0	0	0	0	7	0	0	0	0	0	0	0	0	0	0	0	0	0	0	0	0	0	0	0
ASV_1839	0	0	0	0	0	0	0	0	0	0	0	0	0	0	0	0	0	0	0	0	0	0	0	0	0	0	0	0	0	0	0	0	17	0	0	0	0	0	0	0	0	0	0	0	0	0	0	0	0
ASV_1918	0	0	0	0	0	0	0	0	0	0	0	0	0	0	0	0	0	0	0	0	0	0	0	0	0	0	17	0	0	0	0	0	0	0	0	0	0	0	0	0	0	0	2	0	0	0	0	0	0
ASV_1940	0	0	0	0	0	0	0	0	0	0	0	0	0	0	0	0	0	0	0	0	0	0	0	0	0	0	0	0	0	0	0	0	0	0	0	0	0	0	0	0	0	0	0	0	0	0	0	0	0
ASV_1942	0	0	0	0	0	0	0	0	0	0	0	0	0	0	0	0	0	0	0	0	0	0	0	0	0	0	0	0	0	0	0	0	0	0	0	0	0	0	0	0	0	0	0	0	0	0	0	0	0
ASV_1972	0	0	0	0	0	0	0	1	4	0	0	0	0	0	0	0	0	0	0	0	0	0	0	0	0	0	0	0	0	0	0	0	0	0	0	0	0	0	0	0	0	0	0	2	0	0	0	0	0
ASV_2007	0	0	0	0	0	0	0	0	0	0	0	0	0	0	0	0	0	0	0	0	0	0	0	1	0	0	0	0	0	1	0	0	0	0	0	0	0	0	0	0	0	0	0	0	0	0	0	0	0
ASV_2011	0	0	0	0	0	0	0	0	0	0	0	0	0	0	0	0	0	0	0	0	0	0	0	0	0	0	19	0	0	0	0	0	0	0	0	0	0	0	0	0	0	0	0	0	0	1	0	0	0
ASV_2028	0	0	0	0	0	0	0	0	0	0	0	0	0	0	0	0	0	0	0	0	0	0	0	0	0	0	0	0	0	0	0	0	0	0	0	1	0	19	0	0	0	0	0	0	0	0	0	0	0
ASV_2124	0	0	0	0	0	0	0	0	0	0	0	0	0	0	0	0	0	0	0	0	0	0	0	0	0	0	18	0	0	0	0	0	0	0	0	0	0	0	0	0	0	0	0	0	0	0	0	2	0
ASV_2154	0	0	0	0	0	0	1	0	0	0	0	0	0	0	0	0	0	0	0	0	0	0	0	0	0	0	0	0	0	0	0	0	0	0	0	0	0	0	0	0	0	0	0	0	0	0	0	0	0
ASV_2254	0	0	0	0	0	0	0	0	0	0	0	0	0	0	0	0	0	0	0	0	0	0	0	0	0	0	20	0	0	0	0	0	0	0	0	0	0	0	0	0	0	0	0	0	0	0	0	0	0
ASV_2279	0	0	0	0	0	0	1	1	0	0	0	0	0	0	0	0	0	0	0	0	0	0	0	0	1	0	0	0	2	0	0	0	0	0	0	0	0	0	0	0	12	0	0	0	0	0	0	0	0
ASV_1668	0	0	0	0	0	0	0	0	0	0	0	0	0	0	0	0	0	0	0	0	0	0	0	0	0	0	0	0	0	0	0	0	0	0	0	0	0	0	0	0	0	0	0	0	0	0	0	0	0
ASV_1697	0	0	0	0	0	0	0	0	0	0	0	0	0	0	0	1	5	5	0	0	0	0	0	0	0	0	0	0	0	0	0	0	0	0	0	0	0	0	0	0	0	0	0	0	0	0	0	0	0
ASV_1772	0	0	0	0	0	0	0	0	0	0	0	0	0	0	0	0	0	0	0	0	0	0	0	0	0	0	0	0	0	0	0	1	0	1	0	0	0	0	0	0	0	0	0	0	0	0	0	0	2
ASV_1774	0	0	0	0	0	0	0	0	0	0	0	0	0	0	1	0	0	0	0	0	0	0	0	0	0	0	0	0	0	0	0	0	0	0	0	0	0	0	0	0	0	0	0	0	0	0	0	0	0
ASV_1776	0	0	0	0	0	0	0	0	0	0	0	0	0	0	0	0	0	0	0	0	0	0	0	0	0	0	0	0	0	0	0	0	0	0	0	0	0	0	0	0	0	0	0	0	0	0	0	0	0
ASV_1837	0	0	0	0	0	0	0	0	0	0	0	0	0	0	0	0	0	0	0	0	0	0	0	0	0	0	0	0	0	18	0	0	0	0	0	0	0	0	0	0	0	0	0	0	0	0	0	1	0
ASV_1850	0	0	0	0	0	0	0	0	0	0	0	0	0	0	0	0	0	0	0	0	0	0	0	0	0	0	0	0	0	0	0	0	0	0	0	0	0	0	0	0	0	0	0	0	0	0	0	0	0
ASV_1920	0	0	0	0	0	0	0	0	0	0	0	0	0	0	0	0	0	0	0	0	0	0	0	0	0	0	19	0	0	0	0	0	0	0	0	0	0	0	0	0	0	0	0	0	0	0	0	0	0
ASV_1939	0	0	0	0	0	0	0	0	0	0	0	0	0	0	0	0	0	0	0	0	0	0	0	0	0	0	0	0	0	0	0	0	0	0	0	0	0	0	0	0	0	0	0	0	0	0	0	0	1
ASV_2005	0	0	0	0	0	0	0	0	0	0	0	0	0	0	0	0	0	0	0	0	0	1	0	0	0	0	18	0	0	0	0	0	0	0	0	0	0	0	0	0	0	0	0	0	0	0	0	0	0
ASV_2037	0	0	0	0	0	0	0	0	0	0	0	0	0	0	0	0	0	0	0	0	0	0	0	0	0	0	0	0	0	0	0	0	0	0	0	0	0	0	0	0	0	0	0	2	0	6	0	0	0
ASV_2048	0	0	0	0	0	0	0	0	0	0	0	0	0	0	0	0	0	0	0	0	0	0	0	0	0	0	0	0	0	0	0	0	0	0	0	0	0	0	0	0	0	0	0	0	0	0	0	0	0
ASV_2204	0	0	0	0	0	0	0	0	18	0	0	0	0	0	0	0	0	0	0	0	0	0	0	0	0	0	0	0	0	0	0	0	0	0	0	0	0	0	0	0	0	0	0	0	0	0	0	0	0
ASV_2262	0	0	0	0	0	0	0	0	0	0	0	0	0	0	0	0	0	0	0	0	0	0	0	0	0	0	0	0	0	2	0	0	0	0	0	0	0	0	0	0	0	0	0	0	0	0	0	0	0
ASV_2264	0	0	0	0	0	0	0	0	0	0	0	0	0	0	0	0	0	0	0	0	0	0	0	0	0	0	0	0	0	2	0	0	0	0	0	0	0	0	0	0	0	0	0	0	0	0	0	0	0
ASV_2293	0	0	0	0	0	0	0	0	0	0	0	0	0	0	0	0	0	0	0	0	0	0	0	0	0	0	0	0	0	0	0	0	0	0	0	0	0	0	0	0	0	0	0	0	0	0	0	1	0
ASV_2294	0	0	0	0	0	0	0	0	0	0	0	0	0	0	0	0	0	0	0	0	0	0	0	0	0	0	0	0	0	0	0	0	0	0	0	0	0	0	0	0	0	0	0	0	0	0	0	0	0
ASV_2315	0	0	0	0	0	0	0	0	0	0	0	0	0	0	0	0	0	0	0	0	0	0	0	0	0	0	0	0	0	0	0	0	0	0	0	0	0	0	0	0	0	0	0	0	0	0	0	0	0
ASV_2379	0	0	0	0	0	0	0	0	0	0	0	0	0	0	0	0	0	0	0	0	0	0	1	0	0	0	0	0	0	0	0	0	0	0	0	0	0	0	0	0	0	0	1	0	0	0	0	0	3
ASV_2428	0	0	0	0	0	0	0	0	0	0	0	0	0	0	0	0	0	0	0	0	0	0	0	0	0	0	0	0	0	0	0	0	0	0	0	0	0	0	0	0	0	0	0	0	0	0	0	0	0
ASV_1640	0	0	0	0	0	0	0	0	0	0	0	0	0	0	0	0	0	0	13	0	0	0	0	0	0	0	0	0	0	0	0	0	0	0	0	0	0	0	0	0	5	0	0	0	0	0	0	0	0
ASV_1859	0	0	0	0	0	0	0	0	0	0	0	0	0	0	0	0	0	0	0	0	0	0	0	0	0	0	0	0	0	0	0	0	0	0	0	0	0	0	0	0	0	0	0	0	0	0	0	0	0
ASV_1885	0	0	0	0	0	0	0	0	18	0	0	0	0	0	0	0	0	0	0	0	0	0	0	0	0	0	0	0	0	0	0	0	0	0	0	0	0	0	0	0	0	0	0	0	0	0	0	0	0
ASV_1937	0	0	0	0	0	0	0	0	0	0	0	0	0	0	0	0	0	0	0	0	0	0	0	0	0	0	0	0	0	0	0	0	0	0	0	0	0	0	0	0	0	0	0	0	0	0	0	0	2
ASV_2017	0	0	0	0	0	0	0	0	0	0	0	0	0	0	0	0	0	0	0	0	0	0	0	0	0	0	16	0	0	0	0	0	0	0	0	0	0	0	0	0	0	0	0	0	0	0	0	0	0
ASV_2018	0	0	0	0	0	0	0	0	0	0	0	0	0	0	0	0	0	0	0	0	0	0	0	0	0	0	18	0	0	0	0	0	0	0	0	0	0	0	0	0	0	0	0	0	0	0	0	0	0
ASV_2030	0	0	0	0	0	0	0	0	0	0	0	0	0	0	0	0	0	0	0	0	0	0	0	0	0	0	0	1	0	0	0	0	0	0	0	1	0	15	0	0	0	0	0	0	0	0	0	0	0
ASV_2042	0	0	0	0	0	0	0	0	0	0	0	0	0	0	0	0	0	0	0	0	0	0	0	0	0	0	0	0	0	0	0	0	0	0	0	0	0	0	0	0	0	0	0	0	0	0	0	0	0
ASV_2082	0	0	0	0	0	0	0	0	1	0	0	0	0	0	0	0	0	0	0	0	0	2	2	0	0	0	0	0	0	0	8	0	0	0	0	0	0	0	0	0	0	0	0	0	0	0	1	0	2
ASV_2109	0	0	0	0	0	0	0	0	0	0	0	0	0	0	0	0	0	0	12	2	0	1	0	0	0	0	2	0	0	0	0	0	0	0	0	0	0	0	0	0	0	0	0	0	0	0	0	0	0
ASV_2151	0	0	0	0	0	0	0	0	0	0	0	0	0	0	0	0	0	0	0	0	0	0	0	0	0	0	0	0	0	0	0	0	0	0	0	0	0	0	0	0	0	0	0	0	0	0	0	1	0
ASV_2201	0	0	0	0	0	0	0	0	3	0	0	0	0	0	0	0	0	0	0	0	0	0	3	2	1	0	0	1	0	0	0	0	0	0	0	0	0	0	0	0	0	0	1	0	1	0	0	0	0
ASV_2243	0	0	0	0	0	0	0	0	0	0	0	0	0	0	0	0	0	0	0	0	2	0	0	0	0	0	0	0	0	0	0	0	0	0	0	0	0	0	0	0	0	0	0	0	0	2	0	0	0
ASV_2256	0	0	0	0	0	0	0	0	0	0	0	0	0	0	0	0	0	0	0	0	0	0	0	0	0	0	18	0	0	0	0	0	0	0	0	0	0	0	0	0	0	0	0	0	0	0	0	0	0
ASV_2259	0	0	0	0	0	0	0	0	0	0	0	0	0	0	0	0	0	0	0	0	0	0	0	0	0	0	0	0	0	1	0	0	0	0	0	0	0	0	0	0	0	0	0	0	0	0	0	0	0
ASV_2284	0	0	0	0	0	0	0	1	0	0	0	0	0	0	0	0	0	0	0	0	0	0	0	0	0	0	0	0	0	0	0	0	0	0	0	0	0	0	0	0	0	0	0	0	0	0	0	17	0
ASV_2342	0	0	0	0	0	0	1	0	0	0	0	0	0	0	0	0	0	0	0	0	0	0	0	0	0	0	0	1	0	0	0	0	0	0	0	0	0	0	0	0	0	0	0	0	0	0	0	0	0
ASV_2348	0	0	0	0	0	0	0	0	18	0	0	0	0	0	0	0	0	0	0	0	0	0	0	0	0	0	0	0	0	0	0	0	0	0	0	0	0	0	0	0	0	0	0	0	0	0	0	0	0
ASV_2404	0	0	0	0	0	0	1	0	0	0	0	0	0	0	0	0	0	0	0	0	0	0	0	0	0	0	0	0	0	0	0	0	0	0	0	0	0	0	0	0	0	0	2	0	1	11	0	0	0
ASV_2416	0	0	0	0	0	0	0	0	0	0	0	0	0	0	0	0	0	0	0	0	0	0	0	0	0	0	0	0	0	0	0	0	0	0	0	0	0	0	0	0	0	0	0	0	0	0	0	0	0
ASV_1781	0	0	0	0	0	0	0	0	0	0	0	0	0	0	0	0	0	0	0	0	0	0	0	0	0	0	0	0	0	0	0	0	0	0	0	0	0	0	0	0	0	0	0	0	0	0	0	0	0
ASV_1824	0	0	0	0	0	0	0	0	0	0	0	0	0	0	0	0	0	0	0	2	0	0	0	0	0	0	0	0	0	0	0	0	2	0	0	0	0	0	0	0	0	0	0	0	0	0	0	0	0
ASV_1851	0	0	0	0	0	0	0	0	0	0	0	0	0	0	0	0	0	0	0	0	0	0	0	0	0	0	0	0	0	0	0	0	0	0	0	0	0	0	0	0	0	0	0	0	0	0	0	0	0
ASV_1967	0	0	0	0	0	0	1	1	0	0	0	0	0	0	0	2	0	0	0	0	0	0	0	0	0	0	0	0	0	13	0	0	0	0	0	0	0	0	0	0	0	0	0	0	0	0	0	0	0
ASV_1974	0	0	0	0	0	0	0	0	17	0	0	0	0	0	0	0	0	0	0	0	0	0	0	0	0	0	0	0	0	0	0	0	0	0	0	0	0	0	0	0	0	0	0	0	0	0	0	0	0
ASV_2001	0	0	0	0	0	0	0	0	0	0	0	0	0	0	0	0	0	0	0	0	1	0	0	0	0	0	16	0	0	0	0	0	0	0	0	0	0	0	0	0	0	0	0	0	0	0	0	0	0
ASV_2003	0	0	0	0	0	0	0	0	0	0	0	0	0	0	0	0	0	0	0	0	1	0	0	0	0	0	15	0	0	0	0	0	0	0	0	0	0	0	0	0	0	0	1	0	0	0	0	0	0
ASV_2138	0	0	0	0	0	0	0	0	0	0	0	0	0	0	0	0	0	0	0	0	0	0	0	0	0	0	0	0	0	0	0	0	0	0	0	0	0	0	0	0	0	0	1	0	0	0	0	0	0
ASV_2144	0	0	0	0	0	0	0	0	0	0	0	0	0	0	0	0	0	0	0	0	0	0	0	0	0	0	0	0	0	0	0	0	0	0	0	0	0	0	0	0	0	0	0	0	0	0	0	13	0
ASV_2250	0	0	0	0	0	0	0	0	0	0	0	0	0	0	0	0	0	0	0	0	0	0	0	1	0	0	0	0	0	12	0	0	0	0	3	0	0	0	0	0	0	0	0	0	0	0	0	0	0
ASV_2252	0	0	0	0	0	0	0	0	1	0	0	0	0	0	0	0	0	0	0	0	1	0	0	0	0	0	2	1	0	0	0	0	0	0	0	0	0	0	0	0	0	0	0	2	0	1	0	1	2
ASV_2263	0	0	0	0	0	0	0	0	0	0	0	0	0	0	0	0	0	0	0	0	0	0	0	0	0	0	0	0	0	17	0	0	0	0	0	0	0	0	0	0	0	0	0	0	0	0	0	0	0
ASV_2308	0	0	0	0	0	0	0	0	0	0	0	0	0	0	0	0	0	0	0	0	0	0	1	0	0	0	0	0	0	0	0	0	0	0	0	0	0	0	0	0	0	0	0	0	0	0	0	0	0
ASV_1777	0	0	0	0	0	0	0	0	0	0	0	0	0	0	0	0	0	0	0	0	0	0	0	0	0	0	0	0	0	0	0	0	0	0	0	0	0	0	0	0	0	0	0	0	0	0	0	0	0
ASV_1785	16	0	0	0	0	0	0	0	0	0	0	0	0	0	0	0	0	0	0	0	0	0	0	0	0	0	0	0	0	0	0	0	0	0	0	0	0	0	0	0	0	0	0	0	0	0	0	0	0
ASV_1828	0	0	0	0	0	0	0	0	0	0	0	0	0	0	0	0	0	0	0	0	0	0	2	0	0	0	0	0	0	0	0	0	0	0	0	0	0	0	0	0	0	0	0	0	0	0	0	0	0
ASV_1889	0	0	0	0	0	0	0	0	0	10	5	1	0	0	0	0	0	0	0	0	0	0	0	0	0	0	0	0	0	0	0	0	0	0	0	0	0	0	0	0	0	0	0	0	0	0	0	0	0
ASV_1911	0	0	0	0	0	0	0	0	0	0	0	0	0	0	0	0	0	0	0	0	1	0	0	0	0	0	0	0	0	0	0	0	0	0	0	0	0	0	0	0	0	0	0	0	0	0	0	0	0
ASV_1913	0	0	0	0	0	0	0	0	0	0	0	0	0	0	0	0	0	0	0	0	0	9	0	0	0	0	0	0	0	7	0	0	0	0	0	0	0	0	0	0	0	0	0	0	0	0	0	0	0
ASV_2009	0	0	0	0	0	0	0	0	0	0	0	0	0	0	0	0	0	0	0	0	0	0	0	0	0	0	1	0	0	0	0	0	0	0	0	0	0	0	0	0	0	0	0	0	0	0	0	0	0
ASV_2084	0	0	0	0	0	0	0	0	14	0	0	0	0	0	0	0	0	0	0	0	0	0	0	0	0	0	0	1	0	0	0	0	0	0	0	0	0	0	0	0	0	0	0	0	0	0	0	0	0
ASV_2113	0	0	0	0	0	0	0	0	0	0	0	0	0	0	0	0	0	0	0	0	0	0	0	1	0	0	0	0	0	0	0	0	0	0	0	0	0	0	0	0	0	0	0	0	0	0	0	0	0
ASV_2145	0	0	0	0	0	0	0	0	0	0	0	0	0	0	0	0	0	0	0	0	0	0	0	0	0	0	0	0	0	0	0	0	0	0	0	0	0	0	0	0	0	0	0	0	0	0	0	16	0
ASV_2146	0	0	0	0	0	0	0	0	0	0	0	0	0	0	0	0	0	0	0	0	1	0	0	0	0	0	0	0	0	0	0	0	0	0	0	0	0	0	0	0	0	0	0	0	0	0	0	15	0
ASV_2153	0	0	0	0	0	0	0	0	0	0	0	0	0	0	0	0	0	0	0	0	0	0	0	0	0	0	0	0	0	0	0	0	0	0	0	0	0	0	0	0	0	0	0	0	0	0	0	0	0
ASV_2200	0	0	0	0	0	0	0	0	14	0	0	0	0	0	0	0	0	0	0	0	0	0	0	0	0	0	0	0	0	0	0	0	0	0	0	0	0	0	0	0	0	0	0	0	0	0	0	0	1
ASV_2209	0	0	0	0	0	0	0	0	11	0	0	0	0	0	0	0	0	0	0	0	0	0	0	0	0	0	0	0	0	0	0	0	0	0	0	0	0	0	0	0	0	0	0	0	0	0	0	3	0
ASV_2245	0	0	0	0	0	0	0	0	0	0	0	0	0	0	0	0	0	0	0	0	0	2	0	0	0	0	0	0	0	0	0	0	0	0	0	0	0	0	0	0	0	0	0	0	0	0	0	0	0
ASV_2290	0	0	0	0	0	0	0	0	0	0	0	0	0	0	0	0	0	0	0	0	0	0	0	0	0	0	0	0	0	0	0	0	0	0	0	0	0	0	0	0	0	0	0	0	0	0	0	0	0
ASV_2291	0	0	0	0	0	0	0	0	0	0	0	0	0	0	0	0	0	0	0	0	0	0	0	0	0	0	0	0	0	0	0	0	0	0	0	0	0	0	0	0	0	0	0	4	0	0	0	0	0
ASV_2311	0	0	0	0	0	0	0	0	0	0	0	0	0	0	0	0	0	0	0	0	0	0	0	0	0	0	0	0	0	0	0	0	0	0	0	0	0	0	0	0	0	0	0	0	0	0	0	0	0
ASV_2341	0	0	0	0	0	0	1	0	0	0	0	0	0	0	0	0	0	0	0	0	1	0	0	0	0	0	13	0	0	0	0	0	0	0	0	0	0	0	0	0	0	0	0	0	0	0	0	0	0
ASV_2345	0	0	0	0	0	0	0	0	16	0	0	0	0	0	0	0	0	0	0	0	0	0	0	0	0	0	0	0	0	0	0	0	0	0	0	0	0	0	0	0	0	0	0	0	0	0	0	0	0
ASV_2385	0	0	0	0	0	0	0	0	0	0	0	0	0	0	0	0	0	0	0	0	0	0	0	0	0	0	15	0	0	0	0	0	0	0	0	0	0	0	0	0	0	0	0	0	0	0	0	0	0
ASV_2406	0	0	0	0	0	0	0	1	0	0	0	0	0	0	0	0	0	0	0	0	0	0	0	0	0	0	0	0	0	0	0	0	0	0	0	0	0	0	0	0	0	0	0	0	1	0	0	0	0
ASV_2409	0	0	0	0	0	0	0	0	0	0	0	0	0	0	0	0	0	0	0	0	0	0	0	0	0	0	0	0	0	0	0	0	0	0	0	0	0	0	0	0	0	0	0	0	0	0	0	16	0
ASV_1879	0	0	0	0	0	5	0	0	0	0	0	0	0	0	0	0	0	0	0	0	0	0	0	0	0	0	0	0	0	0	0	0	0	0	0	0	0	0	0	0	0	0	0	0	0	0	0	0	0
ASV_2108	0	0	0	0	0	0	0	0	0	0	0	0	0	0	0	0	1	0	0	0	0	0	0	0	0	0	0	0	0	0	0	0	2	0	0	0	0	0	0	0	12	0	0	0	0	0	0	0	0
ASV_2121	0	0	0	0	0	0	0	0	0	0	0	0	0	0	0	0	0	0	0	0	0	0	0	0	0	0	15	0	0	0	0	0	0	0	0	0	0	0	0	0	0	0	0	0	0	0	0	0	0
ASV_2246	0	0	0	0	0	0	0	0	0	0	0	0	0	0	0	0	0	0	0	0	0	2	0	0	0	1	0	0	0	1	0	0	0	0	0	0	0	0	0	0	0	0	0	0	0	0	0	0	0
ASV_2251	0	0	0	0	0	0	0	0	0	0	0	0	0	0	0	0	0	0	0	0	0	0	0	0	0	0	14	0	0	0	0	0	0	0	0	0	0	0	0	0	0	0	0	0	0	1	0	0	0
ASV_2298	0	0	0	0	0	0	0	0	0	0	0	0	0	0	0	0	0	0	0	0	0	0	0	0	0	0	0	0	0	0	0	0	0	0	0	0	0	0	0	0	0	0	0	0	0	0	0	0	0
ASV_2299	0	0	0	0	0	0	0	0	0	0	0	0	0	0	0	0	0	0	0	0	0	0	0	0	0	0	0	0	0	0	0	0	0	0	0	0	0	0	0	0	0	0	0	0	0	0	0	0	0
ASV_2421	0	0	0	0	0	0	0	0	0	0	0	0	0	0	0	0	0	0	0	0	0	0	0	0	0	0	0	0	0	0	0	0	0	0	0	0	0	0	0	0	0	0	0	0	0	0	0	0	0
ASV_2450	0	0	0	0	0	0	0	0	0	0	0	0	0	0	0	0	0	0	0	0	0	0	0	0	0	0	0	0	0	0	0	0	0	0	0	0	0	0	0	0	0	0	0	0	0	0	0	0	0
ASV_1933	0	0	0	0	0	0	0	0	0	0	0	0	0	0	0	0	0	0	0	0	0	0	0	0	0	0	0	0	0	0	0	0	0	0	0	0	0	0	0	0	14	0	0	0	0	0	0	0	0
ASV_1975	0	0	0	0	0	0	0	0	14	0	0	0	0	0	0	0	0	0	0	0	0	0	0	0	0	0	0	0	0	0	0	0	0	0	0	0	0	0	0	0	0	0	0	0	0	0	0	0	0
ASV_1983	0	0	0	0	0	0	0	0	0	6	1	0	0	2	2	2	0	0	0	0	0	0	0	0	0	0	0	0	0	0	0	0	0	0	0	0	0	0	0	0	0	0	0	0	0	0	0	0	0
ASV_2031	0	0	0	0	0	0	0	0	0	0	0	0	0	0	0	0	0	0	0	0	0	0	0	0	0	0	0	0	0	0	0	0	0	0	0	0	0	0	14	0	0	0	0	0	0	0	0	0	0
ASV_2083	0	0	0	0	0	0	0	0	1	0	0	0	0	0	0	0	0	0	0	0	0	0	0	0	0	0	13	0	0	0	0	0	0	0	0	0	0	0	0	0	0	0	0	0	0	0	0	0	0
ASV_2117	0	0	0	0	0	0	0	0	0	0	0	0	0	0	0	0	0	0	0	0	0	0	0	0	0	0	13	0	0	0	0	0	0	0	0	0	0	0	0	0	0	0	0	0	0	0	0	0	0
ASV_2155	0	0	0	0	0	0	0	0	0	0	0	0	0	0	0	0	0	0	0	0	0	0	0	0	0	0	0	0	0	0	0	0	0	0	0	0	0	0	0	0	0	0	1	0	0	0	0	0	0
ASV_2158	0	0	0	0	0	0	0	0	0	0	0	0	0	0	0	0	0	0	0	0	1	0	0	0	0	0	0	0	0	0	0	0	0	0	0	0	0	0	0	0	0	0	0	0	0	0	0	0	0
ASV_2253	0	0	0	0	0	0	0	0	0	0	0	0	0	0	0	0	0	0	0	0	0	0	0	0	0	0	13	0	0	0	0	0	0	0	0	0	0	0	0	0	0	0	0	0	0	0	0	0	0
ASV_2258	0	0	0	0	0	0	0	0	0	0	0	0	0	0	0	0	0	0	0	0	0	0	0	0	0	0	0	0	0	9	0	0	0	0	0	0	0	0	0	0	0	0	0	0	0	0	0	0	0
ASV_2300	0	0	0	0	0	0	0	0	0	0	0	0	0	0	0	0	0	0	0	0	0	0	0	0	0	0	0	0	0	0	0	0	0	0	0	0	0	0	0	0	0	0	0	0	0	0	0	0	0
ASV_2392	0	0	0	0	0	1	0	0	0	0	0	0	0	0	0	0	0	0	0	0	0	0	0	0	0	0	0	0	0	12	0	0	0	0	0	0	0	0	0	0	0	0	0	0	0	1	0	0	0
ASV_2449	0	0	0	0	0	0	0	0	0	0	0	0	0	0	0	0	0	0	0	0	0	0	0	0	0	0	0	0	0	0	0	0	0	0	0	0	0	0	0	0	0	0	0	0	0	0	0	0	0
ASV_2045	0	0	0	0	0	0	0	0	0	0	0	0	0	0	0	0	0	0	0	0	0	0	0	0	0	0	0	0	0	0	0	0	0	0	0	0	0	0	0	0	0	0	0	0	0	0	0	0	0
ASV_2080	0	0	0	0	0	0	0	0	13	0	0	0	0	0	0	0	0	0	0	0	0	0	0	0	0	0	0	0	0	0	0	0	0	0	0	0	0	0	0	0	0	0	0	0	0	0	0	0	0
ASV_2152	0	0	0	0	0	0	0	0	0	0	0	0	0	0	0	0	0	0	0	0	0	0	0	0	0	0	0	0	0	0	0	0	0	0	0	0	0	0	0	0	0	0	0	0	0	0	0	0	0
ASV_2157	0	0	0	0	0	0	0	0	0	0	0	0	0	0	0	0	0	0	0	0	0	0	0	0	0	0	0	0	0	0	0	0	0	0	0	0	0	0	0	0	0	0	0	0	0	0	0	0	0
ASV_2167	0	0	0	0	0	0	0	0	0	0	0	0	0	0	0	0	0	0	0	0	0	0	0	0	0	0	0	0	0	0	0	0	0	0	0	0	0	0	0	0	0	0	0	0	0	0	0	0	0
ASV_2203	0	0	0	0	0	0	0	1	9	0	0	0	0	0	0	0	0	0	0	0	0	0	0	0	0	0	0	0	0	0	0	0	0	0	0	0	0	0	0	0	0	0	3	0	0	0	0	0	0
ASV_2205	0	0	0	0	0	0	0	0	9	0	0	0	0	0	0	0	0	0	0	0	0	0	0	0	0	0	0	1	0	0	0	0	0	0	0	0	0	0	0	0	0	0	1	0	0	0	0	0	0
ASV_2265	0	0	0	0	0	0	0	0	0	0	0	0	0	0	0	0	0	0	0	0	0	0	0	0	0	0	0	0	0	0	0	0	12	0	0	0	0	0	0	0	0	0	1	0	0	0	0	0	0
ASV_2266	0	0	0	0	0	0	0	0	0	0	0	0	0	0	0	0	0	0	0	0	0	0	0	0	0	0	0	1	0	0	0	0	0	0	5	0	0	0	0	0	7	0	0	0	0	0	0	0	0
ASV_2280	0	0	0	0	0	0	0	0	0	0	0	0	0	0	0	0	0	0	0	0	0	0	0	0	0	0	0	0	0	0	0	0	0	0	0	0	0	0	0	0	0	0	0	1	0	0	0	0	0
ASV_2295	0	0	0	0	0	0	0	0	0	0	0	0	0	0	0	0	0	0	0	0	0	0	0	0	0	0	0	0	0	0	0	0	0	0	0	0	0	0	0	0	0	0	0	0	0	0	0	0	0
ASV_2383	0	0	0	0	0	0	0	0	0	0	0	0	0	0	0	0	0	0	0	0	0	0	0	0	0	0	13	0	0	0	0	0	0	0	0	0	0	0	0	0	0	0	0	0	0	0	0	0	0
ASV_2384	0	0	0	0	0	0	0	0	0	0	0	0	0	0	0	0	0	0	0	0	0	0	0	0	0	0	13	0	0	0	0	0	0	0	0	0	0	0	0	0	0	0	0	0	0	0	0	0	0
ASV_2407	0	0	0	0	0	0	0	0	0	0	0	0	0	0	0	0	0	0	0	0	0	0	0	0	0	0	0	0	0	0	0	0	0	0	0	0	0	0	0	0	0	0	0	0	0	0	0	10	0
ASV_2448	0	0	0	0	0	0	0	0	0	0	0	0	0	0	0	0	0	0	0	0	0	0	0	0	0	0	0	0	0	0	0	0	0	0	0	0	0	0	0	0	0	0	0	0	0	0	0	0	0
ASV_2110	0	0	0	0	0	0	0	0	0	0	0	0	0	0	0	0	0	0	0	10	0	0	0	0	0	0	0	0	0	0	0	0	1	0	0	0	0	0	0	0	0	0	0	0	0	0	0	0	0
ASV_2202	0	0	0	0	0	0	0	0	12	0	0	0	0	0	0	0	0	0	0	0	0	0	0	0	0	0	0	0	0	0	0	0	0	0	0	0	0	0	0	0	0	0	0	0	0	0	0	0	0
ASV_2393	0	0	0	0	0	0	0	0	0	0	0	0	0	0	0	0	0	0	0	0	0	0	0	0	0	0	0	0	0	0	0	0	0	8	0	0	0	0	0	0	0	0	0	0	0	0	0	0	0
ASV_2408	0	0	0	0	0	0	0	0	0	0	0	0	0	0	0	0	0	0	0	0	0	0	0	0	0	0	0	0	0	0	0	0	0	0	0	0	0	0	0	0	0	0	0	0	0	0	0	12	0
ASV_2419	0	0	0	0	0	0	0	0	0	0	0	0	0	0	0	0	0	0	0	0	0	0	0	0	0	0	0	0	0	0	0	0	0	0	0	0	0	0	0	0	0	0	0	0	0	0	0	0	0
ASV_2430	0	0	0	0	0	0	0	0	0	0	0	0	0	0	0	0	0	0	0	0	0	0	0	0	0	0	0	0	0	0	0	0	0	0	0	0	0	0	0	0	0	0	0	0	0	0	0	0	0
ASV_2431	0	0	0	0	0	0	0	0	0	0	0	0	0	0	0	0	0	0	0	0	0	0	0	0	0	0	0	0	0	0	0	0	0	0	0	0	0	0	0	0	0	0	0	0	0	0	0	0	0
ASV_2207	0	0	0	0	0	0	0	0	11	0	0	0	0	0	0	0	0	0	0	0	0	0	0	0	0	0	0	0	0	0	0	0	0	0	0	0	0	0	0	0	0	0	0	0	0	0	0	0	0
ASV_2239	0	0	0	0	0	0	0	0	0	0	0	0	0	0	0	0	0	0	0	1	0	0	0	0	0	0	0	0	0	0	0	0	0	0	0	0	0	0	0	0	0	0	0	0	0	0	0	0	0
ASV_2261	0	0	0	0	0	0	0	0	0	0	0	0	0	0	0	0	0	0	0	0	0	0	0	0	0	0	0	0	0	10	0	0	0	0	0	0	0	0	0	0	0	0	0	0	0	0	0	0	0
ASV_2283	0	0	0	0	0	0	0	0	0	0	0	0	0	0	0	0	0	0	0	0	0	0	0	0	0	0	0	0	0	0	0	0	0	0	0	0	0	0	0	0	0	0	0	0	0	2	0	0	0
ASV_2310	0	0	0	0	0	0	0	0	0	0	0	0	0	0	0	0	0	0	0	0	0	0	0	0	0	0	0	0	0	0	0	0	0	0	0	0	0	0	0	0	0	0	0	0	0	0	0	0	0
ASV_2312	0	0	0	0	0	0	0	0	0	0	0	0	0	0	0	0	0	0	0	0	0	0	0	0	0	0	0	0	0	0	0	0	0	0	0	0	0	0	0	0	0	0	0	0	0	0	0	0	0
ASV_2363	0	0	0	0	0	0	0	0	0	0	0	0	0	5	3	3	0	0	0	0	0	0	0	0	0	0	0	0	0	0	0	0	0	0	0	0	0	0	0	0	0	0	0	0	0	0	0	0	0
ASV_2391	0	0	0	0	0	0	0	0	0	0	0	0	0	0	0	0	0	0	0	0	0	0	0	0	0	0	0	8	0	3	0	0	0	0	0	0	0	0	0	0	0	0	0	0	0	0	0	0	0
ASV_2402	0	0	0	0	0	0	0	0	0	0	0	0	0	0	0	1	0	0	0	0	0	0	0	0	0	0	0	0	0	0	0	0	0	0	0	0	0	0	0	0	10	0	0	0	0	0	0	0	0
ASV_2417	0	0	0	0	0	0	0	0	0	0	0	0	0	0	0	0	0	0	0	0	0	0	0	0	0	0	0	0	0	0	0	0	0	0	0	0	0	0	0	0	0	0	0	0	0	0	0	0	0
ASV_2418	0	0	0	0	0	0	0	0	0	0	0	0	0	0	0	0	0	0	0	0	0	0	0	0	0	0	0	0	0	0	0	0	0	0	0	0	0	0	0	0	0	0	0	0	0	0	0	0	0
ASV_2420	0	0	0	0	0	0	0	0	0	0	0	0	0	0	0	0	0	0	0	0	0	0	0	0	0	0	0	0	0	0	0	0	0	0	0	0	0	0	0	0	0	0	0	0	0	0	0	0	0
ASV_2426	0	0	0	0	0	0	0	0	0	0	0	0	0	0	0	0	0	0	0	0	0	0	0	0	0	0	0	0	0	0	0	0	0	0	0	0	0	0	0	0	0	0	0	0	0	0	0	0	0
ASV_2432	0	0	0	0	0	0	0	0	0	0	0	0	0	0	0	0	0	0	0	0	0	0	0	0	0	0	0	0	0	0	0	0	0	0	0	0	0	0	0	0	0	0	0	0	0	0	0	0	0
ASV_2347	0	0	0	0	0	0	0	0	9	0	0	0	0	0	0	0	0	0	0	0	0	0	0	0	0	0	0	1	0	0	0	0	0	0	0	0	0	0	0	0	0	0	0	0	0	0	0	0	0
ASV_2403	0	0	0	0	0	0	0	0	0	0	0	0	0	0	0	0	0	0	0	0	0	0	0	0	0	0	0	0	0	0	0	0	0	0	0	0	0	0	0	0	10	0	0	0	0	0	0	0	0
ASV_2423	0	0	0	0	0	0	0	0	0	0	0	0	0	0	0	0	0	0	0	0	0	0	0	0	0	0	0	0	0	0	0	0	0	0	0	0	0	0	0	0	0	0	0	0	0	0	0	0	0
ASV_2446	0	0	0	0	0	0	0	0	0	0	0	0	0	0	0	0	0	0	0	0	0	0	0	0	0	0	0	0	0	0	0	0	0	0	0	0	0	0	0	0	0	0	0	0	0	0	0	0	0
[truncated: 36 more columns]
