# Supplementary material for: The oral cancer microbiome contains tumor space–specific and clinicopathology-specific bacteria
Source: Front Cell Infect Microbiol. 2022 Dec 27;12:942328. doi: 10.3389/fcimb.2022.942328 (PMC9831678; doi:10.3389/fcimb.2022.942328)
Supplement: Supplementary Table 3 — The metadata of the 27 patients in the microbiome analysis. [file Table_3.xlsx]

## Sheet: metadata
SampleID	Sample	Gender	Site	Tstage	Nstage	LN	Diabetes	Smoking	ENE	PRO（ 2for death）	Recurrent/Metastasis	Platform	Species
CWH1	saliva	male	tongue						0	0	0	HiSeq2500	Arabidopsis
CWH2	swab	male	tongue						0	0	0	HiSeq2500	Arabidopsis
CYQ1	saliva	female	tongue						1	0	0	HiSeq2500	Arabidopsis
CYQ2	swab	female	tongue						1	0	0	HiSeq2500	Arabidopsis
CYQ3	caout	female	tongue	2	1	1	0	0	1	0	0	HiSeq2500	Arabidopsis
CYQ4	para	female	tongue						1	0	0	HiSeq2500	Arabidopsis
DGC1	saliva	male	buccal						0	0	0	HiSeq2500	Arabidopsis
DGC3	caout	male	buccal	4	0	0	0	0	0	0	0	HiSeq2500	Arabidopsis
DGC4	para	male	buccal						0	0	0	HiSeq2500	Arabidopsis
FBDED1	saliva	female	palate						0	0	0	HiSeq2500	Arabidopsis
FBDED2	swab	female	palate						0	0	0	HiSeq2500	Arabidopsis
HJC1	saliva	male	oralfloor						0	0	0	HiSeq2500	Arabidopsis
HJC2	swab	male	oralfloor						0	0	0	HiSeq2500	Arabidopsis
HPY1	saliva	female	tongue						0	0	0	HiSeq2500	Arabidopsis
HPY2	swab	female	tongue						0	0	0	HiSeq2500	Arabidopsis
HPY3	caout	female	tongue	4	2	1	0	0	0	0	0	HiSeq2500	Arabidopsis
HSJ1	saliva	male	tongue						0	1	1	HiSeq2500	Arabidopsis
HSJ2	swab	male	tongue						0	1	1	HiSeq2500	Arabidopsis
HSJ3	caout	male	tongue	3	2	1	0	0	0	1	1	HiSeq2500	Arabidopsis
HSJ4	para	male	tongue						0	1	1	HiSeq2500	Arabidopsis
JYC1	saliva	male	tongue						1	0	0	HiSeq2500	Arabidopsis
JYC3	caout	male	tongue	4	3	1	1	1	1	0	0	HiSeq2500	Arabidopsis
JYC4	para	male	tongue						1	0	0	HiSeq2500	Arabidopsis
JYC5	cain	male	tongue	4	3	1	1	1	1	0	0	HiSeq2500	Arabidopsis
LHM1	saliva	male	tongue						0	0	0	HiSeq2500	Arabidopsis
LHM3	caout	male	tongue	4	0	0	0	1	0	0	0	HiSeq2500	Arabidopsis
LHM4	para	male	tongue						0	0	0	HiSeq2500	Arabidopsis
LWB1	saliva	male	buccal						1	0	0	HiSeq2500	Arabidopsis
LWB3	caout	male	buccal	4	3	1	1	1	1	0	0	HiSeq2500	Arabidopsis
LWB4	para	male	buccal						1	0	0	HiSeq2500	Arabidopsis
LWB5	cain	male	buccal	4	3	1	1	1	1	0	0	HiSeq2500	Arabidopsis
LWF1	saliva	male	buccal						0	0	0	HiSeq2500	Arabidopsis
LWF2	swab	male	buccal						0	0	0	HiSeq2500	Arabidopsis
LWF3	caout	male	buccal	2	1	1	0	1	0	0	0	HiSeq2500	Arabidopsis
LWF4	para	male	buccal						0	0	0	HiSeq2500	Arabidopsis
LXF1	saliva	female	tongue						0	0	0	HiSeq2500	Arabidopsis
LXF2	swab	female	tongue						0	0	0	HiSeq2500	Arabidopsis
LXF3	caout	female	tongue	4	2	1	0	0	0	0	0	HiSeq2500	Arabidopsis
LZY1	saliva	female	tongue						1	0	0	HiSeq2500	Arabidopsis
LZY2	swab	female	tongue						1	0	0	HiSeq2500	Arabidopsis
LZY3	caout	female	tongue	4	2	1	0	0	1	0	0	HiSeq2500	Arabidopsis
LZY4	para	female	tongue						1	0	0	HiSeq2500	Arabidopsis
MTN1	saliva	male	tongue						0	0	0	HiSeq2500	Arabidopsis
MTN3	caout	male	tongue	3	0	0	0	1	0	0	0	HiSeq2500	Arabidopsis
MTN4	para	male	tongue						0	0	0	HiSeq2500	Arabidopsis
MTN5	cain	male	tongue	3	0	0	0	1	0	0	0	HiSeq2500	Arabidopsis
RFJ1	saliva	female	gingival						0	0	0	HiSeq2500	Arabidopsis
RFJ3	caout	female	gingival	4	0	0	0	0	0	0	0	HiSeq2500	Arabidopsis
RFJ5	cain	female	gingival	4	0	0	0	0	0	0	0	HiSeq2500	Arabidopsis
SCM1	saliva	male	tongue						0	0	0	HiSeq2500	Arabidopsis
SCM2	swab	male	tongue						0	0	0	HiSeq2500	Arabidopsis
SCM3	caout	male	tongue	1	0	0	1	1	0	0	0	HiSeq2500	Arabidopsis
SYW1	saliva	male	palate						1	0	0	HiSeq2500	Arabidopsis
SYW3	caout	male	palate	3	3	1	0	1	1	0	0	HiSeq2500	Arabidopsis
SYW4	para	male	palate						1	0	0	HiSeq2500	Arabidopsis
SYW5	cain	male	palate	3	3	1	0	1	1	0	0	HiSeq2500	Arabidopsis
XJL1	saliva	male	tongue						0	0	0	HiSeq2500	Arabidopsis
XJL3	caout	male	tongue	2	0	0	0	1	0	0	0	HiSeq2500	Arabidopsis
XJL4	para	male	tongue						0	0	0	HiSeq2500	Arabidopsis
XJL5	cain	male	tongue	2	0	0	0	1	0	0	0	HiSeq2500	Arabidopsis
XLH1	saliva	female	gingival						1	0	1	HiSeq2500	Arabidopsis
XLH2	swab	female	gingival						1	0	1	HiSeq2500	Arabidopsis
XLH3	caout	female	gingival	3	1	1	1	0	1	0	1	HiSeq2500	Arabidopsis
XWQ1	saliva	male	oralfloor						1	0	0	HiSeq2500	Arabidopsis
XXF3	caout	female	buccal	4	1	1	0	0	0	0	0	HiSeq2500	Arabidopsis
XXF4	para	female	buccal						0	0	0	HiSeq2500	Arabidopsis
XXF5	cain	female	buccal	4	1	1	0	0	0	0	0	HiSeq2500	Arabidopsis
ZDT1	saliva	male	gingival						0	0	0	HiSeq2500	Arabidopsis
ZDT2	swab	male	gingival						0	0	0	HiSeq2500	Arabidopsis
ZDT3	caout	male	gingival	4	2	1	1	0	0	0	0	HiSeq2500	Arabidopsis
ZDT4	para	male	gingival						0	0	0	HiSeq2500	Arabidopsis
ZHY1	saliva	male	oralfloor						0	0	0	HiSeq2500	Arabidopsis
ZHY2	swab	male	oralfloor						0	0	0	HiSeq2500	Arabidopsis
ZJL1	saliva	female	gingival						0	0	0	HiSeq2500	Arabidopsis
ZJL2	swab	female	gingival						0	0	0	HiSeq2500	Arabidopsis
ZJL3	caout	female	gingival	2	1	1	0	0	0	0	0	HiSeq2500	Arabidopsis
ZXH1	saliva	male	oralfloor						0	0	0	HiSeq2500	Arabidopsis
ZXH2	swab	male	oralfloor						0	0	0	HiSeq2500	Arabidopsis
ZXH3	caout	male	oralfloor	1	0	0	0	1	0	0	0	HiSeq2500	Arabidopsis
ZXL1	saliva	male	gingival						0	0	0	HiSeq2500	Arabidopsis
ZXL2	swab	male	gingival						0	0	0	HiSeq2500	Arabidopsis
ZZL1	saliva	male	oralfloor						1	1	1	HiSeq2500	Arabidopsis
ZZL3	caout	male	oralfloor	4	3	1	0	0	1	1	1	HiSeq2500	Arabidopsis
ZZL4	para	male	oralfloor						1	1	1	HiSeq2500	Arabidopsis
ZZL5	cain	male	oralfloor	4	3	1	0	0	1	1	1	HiSeq2500	Arabidopsis
